# Supplementary material for: A role for BCL2L13 and autophagy in germline purifying selection of mtDNA
Source: PLoS Genet. 2023 Jan 6;19(1):e1010573. doi: 10.1371/journal.pgen.1010573 (PMC9851501; doi:10.1371/journal.pgen.1010573)
Supplement: S1 Data — (XLSX) [file pgen.1010573.s004.xlsx]

## Sheet: Description of tab content
This spreadsheet contains tabs with the following information:
tRNAAla_mothers: detailed information of the mothers involved in the study, including animal ID (ID_mother), long ID of mother (Dam), nuclear genotype (Genotype_mother), mt.C5024T heteroplasmy level (Het_mothers), notes (Note), date of birth (DoB), and information of the mutational status of the NNT locus (NNT_locus)
tRNAAla_offspring: detailed information of the offspring analysed in the study, including animal ID (Linear), gender (S), bredding line (Breedingline), date of birth (DoB), nuclear genotype (Genotype), long ID of father (Sire), long ID of mother (Dam), and alternative ID (Auto-ID)
tRNAAla_pyro: C5024T heteroplasmy (%) of the animals involved in the study, including animal ID (Linear) and C5024T heteroplasmy in % (Frequency)

## Sheet: tRNAAla_mothers
ID_mother	Dam	Genotype_mother	Het_mothers	Note	DoB	NNT_locus
1018:47	157543//1018:47//5	Parkin:wt/wt	72.86	Laura	2019-07-28	wt
1018:53	157549//1018:53//1	Parkin:del/del	71.12	Laura	2019-07-31	wt
1018:56	165653//1018:56//1	Parkin:del/del	59.36	Laura	2019-08-19	wt
1018:57	165654//1018:57//2	Parkin:wt/wt	74.11	Laura	2019-08-19	wt
1035:28	192658//1035:28//1	Bcl2l13:del/del	66	Laura	2019-10-24	wt
1035:29	192659//1035:29//2	Bcl2l13:del/del	74	Laura	2019-10-24	wt
1035:33	192663//1035:33//3	Bcl2l13:del/del	60	Laura	2019-10-24	wt
1035:38	194623//1035:38//1	Bcl2l13:wt/wt	60	Laura	2019-10-22	wt
1035:46	200366//1035:46//2	Bcl2l13:del/del	75	Laura	2019-11-07	wt
1035:48	212806//1035:48//2	Bcl2l13:wt/wt	76	Laura	2019-11-30	wt
1035:52	212810//1035:52//3	Bcl2l13:wt/wt	76	Laura	2019-11-30	wt
1035:56	215073//1035:56//1	Bcl2l13:del/del	74	Laura	2019-12-08	wt
1035:57	215074//1035:57//2	Bcl2l13:del/del	71	Laura	2019-12-08	wt
1035:58	215075//1035:58//3	Bcl2l13:wt/wt	71	Laura	2019-12-08	wt
1060:45	268299//1060:45//4	Ulk1:del/del	73	Laura	2020-04-27	wt
1018:109	187992//1018:109//1	Parkin:del/del	78	Laura	2019-10-05	wt
1018:130	200427//1018:130//3	Parkin:wt/wt	75	Laura	2019-11-09	wt
1018:159	203963//1018:159//4	Parkin:wt/wt	75	Laura	2019-11-20	wt
1018:175	204026//1018:175//4	Parkin:del/del	75	Laura	2019-11-20	wt
1018:263	216418//1018:263//1	Parkin:del/del	76	Laura	2019-11-26	wt
1018:64	168151//1018:64//1	Parkin:del/del	62.68	Laura	2019-08-25	wt
1018:77	174373//1018:77//3	Parkin:del/del	77.82	Laura	2019-09-11	wt
1035:126	232693//1035:126//4	Bcl2l13:del/del	72	Laura	2020-02-02	wt
1035:71	215088//1035:71//3	Bcl2l13:del/del	70	Laura	2019-11-27	wt
1035:73	215090//1035:73//5	Bcl2l13:wt/wt	75	Laura	2019-11-27	wt
1035:85	225431//1035:85//3	Bcl2l13:wt/wt	72	Laura	2020-01-13	wt
1035:86	225432//1035:86//4	Bcl2l13:del/del	69	Laura	2020-01-13	wt
1060:126	293425//1060:126//5	Ulk1:del/del	68	Laura	2020-06-30	mut
1060:133	296398//1060:133//1	Ulk1:del/del	74	Laura	2020-07-07	wt
1060:93	276612//1060:93//5	Ulk1:del/del	63	Laura	2020-05-21	wt
1060:397	487933//1060:397//1	Ulk1:del/del	73	Laura	2021-09-28	mut
1060:400	495867//1060:400//1	Ulk1:del/del	75	Laura	2021-10-12	mut
1060:401	495868//1060:401//2	Ulk1:del/del	75	Laura	2021-10-12	mut
1060:445	534014//1060:445//1	Ulk1:del/del	74	Laura	2022-01-18	wt
1060:446	534015//1060:446//2	Ulk1:del/del	71	Laura	2022-01-18	wt
1060:460	544562//1060:460//6	Ulk1:del/del	68	Laura	2022-02-12	wt
1069:116	358273//1069:116//2	Ulk2:del/del	73	Laura	2020-11-26	wt
1069:118	358275//1069:118//4	Ulk2:del/del	67	Laura	2020-11-26	wt
1069:124	358287//1069:124//1	Ulk2:del/del	76	Laura	2020-11-26	wt
1069:80	348337//1069:80//1	Ulk2:del/del	70	Laura	2020-11-03	wt
1069:81	348338//1069:81//2	Ulk2:del/del	65	Laura	2020-11-03	wt
1069:507	519757//1069:507//2	Ulk2:del/del	71	Laura	2021-12-15	wt

## Sheet: tRNAAla_offspring
Linear	S	Breedingline	DoB	Genotype	Sire	Dam	Auto-ID
1035:102	f	1035-Bcl2-L13KO(B15)xmtDNAtRNAA(C5024T)	2020-02-05	Bcl2-L13KO:mut/wt	188710	200366//1035:46//2	232583
1035:103	f	1035-Bcl2-L13KO(B15)xmtDNAtRNAA(C5024T)	2020-02-05	Bcl2-L13KO:mut/wt	188710	200366//1035:46//2	232584
1035:104	f	1035-Bcl2-L13KO(B15)xmtDNAtRNAA(C5024T)	2020-02-05	Bcl2-L13KO:mut/wt	188710	200366//1035:46//2	232585
1035:105	m	1035-Bcl2-L13KO(B15)xmtDNAtRNAA(C5024T)	2020-02-05	Bcl2-L13KO:mut/wt	188710	200366//1035:46//2	232586
1035:106	m	1035-Bcl2-L13KO(B15)xmtDNAtRNAA(C5024T)	2020-02-05	Bcl2-L13KO:mut/wt	188710	200366//1035:46//2	232587
1035:107	m	1035-Bcl2-L13KO(B15)xmtDNAtRNAA(C5024T)	2020-02-05	Bcl2-L13KO:mut/wt	188710	200366//1035:46//2	232588
1035:108	m	1035-Bcl2-L13KO(B15)xmtDNAtRNAA(C5024T)	2020-02-05	Bcl2-L13KO:wt/wt	188708	194623//1035:38//1	232590
1035:109	m	1035-Bcl2-L13KO(B15)xmtDNAtRNAA(C5024T)	2020-02-05	Bcl2-L13KO:wt/wt	188708	194623//1035:38//1	232591
1035:110	m	1035-Bcl2-L13KO(B15)xmtDNAtRNAA(C5024T)	2020-02-05	Bcl2-L13KO:wt/wt	188708	194623//1035:38//1	232592
1035:111	f	1035-Bcl2-L13KO(B15)xmtDNAtRNAA(C5024T)	2020-02-05	Bcl2-L13KO:wt/wt	188708	194623//1035:38//1	232593
1035:112	f	1035-Bcl2-L13KO(B15)xmtDNAtRNAA(C5024T)	2020-02-05	NA	188708	194623//1035:38//1	232594
1035:113	f	1035-Bcl2-L13KO(B15)xmtDNAtRNAA(C5024T)	2020-02-04	Bcl2-L13KO:mut/wt	188701	192658//1035:28//1	232596
1035:114	f	1035-Bcl2-L13KO(B15)xmtDNAtRNAA(C5024T)	2020-02-04	Bcl2-L13KO:mut/wt	188701	192658//1035:28//1	232597
1035:115	f	1035-Bcl2-L13KO(B15)xmtDNAtRNAA(C5024T)	2020-02-04	Bcl2-L13KO:mut/wt	188701	192658//1035:28//1	232598
1035:116	f	1035-Bcl2-L13KO(B15)xmtDNAtRNAA(C5024T)	2020-02-04	Bcl2-L13KO:mut/wt	188701	192658//1035:28//1	232599
1035:117	f	1035-Bcl2-L13KO(B15)xmtDNAtRNAA(C5024T)	2020-02-04	Bcl2-L13KO:mut/wt	188701	192658//1035:28//1	232600
1035:118	f	1035-Bcl2-L13KO(B15)xmtDNAtRNAA(C5024T)	2020-02-04	Bcl2-L13KO:mut/wt	188701	192658//1035:28//1	232601
1035:119	f	1035-Bcl2-L13KO(B15)xmtDNAtRNAA(C5024T)	2020-02-04	Bcl2-L13KO:mut/wt	188701	192658//1035:28//1	232602
1035:120	m	1035-Bcl2-L13KO(B15)xmtDNAtRNAA(C5024T)	2020-02-04	Bcl2-L13KO:mut/wt	188701	192658//1035:28//1	232686
1035:121	m	1035-Bcl2-L13KO(B15)xmtDNAtRNAA(C5024T)	2020-02-04	Bcl2-L13KO:mut/wt	188701	192658//1035:28//1	232687
1035:122	m	1035-Bcl2-L13KO(B15)xmtDNAtRNAA(C5024T)	2020-02-04	Bcl2-L13KO:mut/wt	188701	192658//1035:28//1	232688
1035:128	f	1035-Bcl2-L13KO(B15)xmtDNAtRNAA(C5024T)	2020-02-05	Bcl2-L13KO:mut/wt	188702	192659//1035:29//2	232697
1035:129	f	1035-Bcl2-L13KO(B15)xmtDNAtRNAA(C5024T)	2020-02-05	Bcl2-L13KO:mut/wt	188702	192659//1035:29//2	232698
1035:130	f	1035-Bcl2-L13KO(B15)xmtDNAtRNAA(C5024T)	2020-02-05	Bcl2-L13KO:mut/wt	188702	192659//1035:29//2	232699
1035:131	m	1035-Bcl2-L13KO(B15)xmtDNAtRNAA(C5024T)	2020-02-05	Bcl2-L13KO:mut/wt	188702	192659//1035:29//2	232701
1035:132	m	1035-Bcl2-L13KO(B15)xmtDNAtRNAA(C5024T)	2020-02-05	Bcl2-L13KO:mut/wt	188702	192659//1035:29//2	232702
1035:133	m	1035-Bcl2-L13KO(B15)xmtDNAtRNAA(C5024T)	2020-02-05	Bcl2-L13KO:mut/wt	188702	192659//1035:29//2	232703
1035:134	m	1035-Bcl2-L13KO(B15)xmtDNAtRNAA(C5024T)	2020-02-05	Bcl2-L13KO:mut/wt	188702	192659//1035:29//2	232704
1035:135	m	1035-Bcl2-L13KO(B15)xmtDNAtRNAA(C5024T)	2020-02-05	Bcl2-L13KO:mut/wt	188702	192659//1035:29//2	232705
1035:136	m	1035-Bcl2-L13KO(B15)xmtDNAtRNAA(C5024T)	2020-02-05	Bcl2-L13KO:mut/wt	188702	192659//1035:29//2	232706
1035:137	m	1035-Bcl2-L13KO(B15)xmtDNAtRNAA(C5024T)	2020-02-05	Bcl2-L13KO:mut/wt	188702	192659//1035:29//2	232707
1035:141	m	1035-Bcl2-L13KO(B15)xmtDNAtRNAA(C5024T)	2020-02-26	NA	188708	194623//1035:38//1	241762
1035:142	m	1035-Bcl2-L13KO(B15)xmtDNAtRNAA(C5024T)	2020-02-26	NA	188708	194623//1035:38//1	241763
1035:143	m	1035-Bcl2-L13KO(B15)xmtDNAtRNAA(C5024T)	2020-02-26	NA	188708	194623//1035:38//1	241764
1035:144	f	1035-Bcl2-L13KO(B15)xmtDNAtRNAA(C5024T)	2020-02-26	NA	188708	194623//1035:38//1	241783
1035:145	f	1035-Bcl2-L13KO(B15)xmtDNAtRNAA(C5024T)	2020-02-26	NA	188708	194623//1035:38//1	241784
1035:146	f	1035-Bcl2-L13KO(B15)xmtDNAtRNAA(C5024T)	2020-02-26	NA	188708	194623//1035:38//1	241785
1035:147	m	1035-Bcl2-L13KO(B15)xmtDNAtRNAA(C5024T)	2020-02-16	NA	188703	192663//1035:33//3	241808
1035:148	m	1035-Bcl2-L13KO(B15)xmtDNAtRNAA(C5024T)	2020-02-16	NA	188703	192663//1035:33//3	241809
1035:149	m	1035-Bcl2-L13KO(B15)xmtDNAtRNAA(C5024T)	2020-02-16	NA	188703	192663//1035:33//3	241810
1035:150	f	1035-Bcl2-L13KO(B15)xmtDNAtRNAA(C5024T)	2020-02-16	NA	188703	192663//1035:33//3	241824
1035:151	f	1035-Bcl2-L13KO(B15)xmtDNAtRNAA(C5024T)	2020-02-16	NA	188703	192663//1035:33//3	241825
1035:152	f	1035-Bcl2-L13KO(B15)xmtDNAtRNAA(C5024T)	2020-02-16	NA	188703	192663//1035:33//3	241826
1035:153	f	1035-Bcl2-L13KO(B15)xmtDNAtRNAA(C5024T)	2020-02-16	NA	188703	192663//1035:33//3	241827
1035:154	f	1035-Bcl2-L13KO(B15)xmtDNAtRNAA(C5024T)	2020-02-16	NA	188703	192663//1035:33//3	241828
1035:155	f	1035-Bcl2-L13KO(B15)xmtDNAtRNAA(C5024T)	2020-02-16	NA	188703	192663//1035:33//3	241829
1035:156	f	1035-Bcl2-L13KO(B15)xmtDNAtRNAA(C5024T)	2020-02-16	NA	188703	192663//1035:33//3	241830
1035:157	f	1035-Bcl2-L13KO(B15)xmtDNAtRNAA(C5024T)	2020-02-16	NA	188703	192663//1035:33//3	241831
1035:158	f	1035-Bcl2-L13KO(B15)xmtDNAtRNAA(C5024T)	2020-02-26	Bcl2-L13KO:mut/wt	188710	200366//1035:46//2	245350
1035:159	f	1035-Bcl2-L13KO(B15)xmtDNAtRNAA(C5024T)	2020-02-26	Bcl2-L13KO:mut/wt	188710	200366//1035:46//2	245351
1035:160	m	1035-Bcl2-L13KO(B15)xmtDNAtRNAA(C5024T)	2020-02-26	Bcl2-L13KO:mut/wt	188710	200366//1035:46//2	245353
1035:170	m	1035-Bcl2-L13KO(B15)xmtDNAtRNAA(C5024T)	2020-03-08	Bcl2-L13KO:mut/wt	220266	215074//1035:57//2	247602
1035:171	m	1035-Bcl2-L13KO(B15)xmtDNAtRNAA(C5024T)	2020-03-08	Bcl2-L13KO:mut/wt	220266	215074//1035:57//2	247603
1035:172	m	1035-Bcl2-L13KO(B15)xmtDNAtRNAA(C5024T)	2020-03-08	Bcl2-L13KO:mut/wt	220266	215074//1035:57//2	247604
1035:173	m	1035-Bcl2-L13KO(B15)xmtDNAtRNAA(C5024T)	2020-03-08	Bcl2-L13KO:mut/wt	220266	215074//1035:57//2	247605
1035:174	m	1035-Bcl2-L13KO(B15)xmtDNAtRNAA(C5024T)	2020-03-08	Bcl2-L13KO:mut/wt	220266	215074//1035:57//2	247606
1035:175	f	1035-Bcl2-L13KO(B15)xmtDNAtRNAA(C5024T)	2020-03-08	Bcl2-L13KO:mut/wt	220266	215074//1035:57//2	247607
1035:176	f	1035-Bcl2-L13KO(B15)xmtDNAtRNAA(C5024T)	2020-03-08	Bcl2-L13KO:mut/wt	220266	215074//1035:57//2	247608
1035:177	f	1035-Bcl2-L13KO(B15)xmtDNAtRNAA(C5024T)	2020-03-08	Bcl2-L13KO:mut/wt	220266	215074//1035:57//2	247609
1035:178	m	1035-Bcl2-L13KO(B15)xmtDNAtRNAA(C5024T)	2020-03-07	Bcl2-L13KO:mut/wt	220265	215073//1035:56//1	247610
1035:179	m	1035-Bcl2-L13KO(B15)xmtDNAtRNAA(C5024T)	2020-03-07	Bcl2-L13KO:mut/wt	220265	215073//1035:56//1	247611
1035:180	m	1035-Bcl2-L13KO(B15)xmtDNAtRNAA(C5024T)	2020-03-07	Bcl2-L13KO:mut/wt	220265	215073//1035:56//1	247612
1035:181	m	1035-Bcl2-L13KO(B15)xmtDNAtRNAA(C5024T)	2020-03-07	Bcl2-L13KO:mut/wt	220265	215073//1035:56//1	247613
1035:182	m	1035-Bcl2-L13KO(B15)xmtDNAtRNAA(C5024T)	2020-03-07	Bcl2-L13KO:mut/wt	220265	215073//1035:56//1	247614
1035:183	f	1035-Bcl2-L13KO(B15)xmtDNAtRNAA(C5024T)	2020-03-07	Bcl2-L13KO:mut/wt	220265	215073//1035:56//1	247615
1035:184	f	1035-Bcl2-L13KO(B15)xmtDNAtRNAA(C5024T)	2020-03-07	Bcl2-L13KO:mut/wt	220265	215073//1035:56//1	247616
1035:185	m	1035-Bcl2-L13KO(B15)xmtDNAtRNAA(C5024T)	2020-03-07	Bcl2-L13KO:wt/wt	188709	212806//1035:48//2	247617
1035:186	m	1035-Bcl2-L13KO(B15)xmtDNAtRNAA(C5024T)	2020-03-07	Bcl2-L13KO:wt/wt	188709	212806//1035:48//2	247618
1035:187	m	1035-Bcl2-L13KO(B15)xmtDNAtRNAA(C5024T)	2020-03-07	Bcl2-L13KO:wt/wt	188709	212806//1035:48//2	247619
1035:188	m	1035-Bcl2-L13KO(B15)xmtDNAtRNAA(C5024T)	2020-03-07	Bcl2-L13KO:wt/wt	188709	212806//1035:48//2	247620
1035:189	m	1035-Bcl2-L13KO(B15)xmtDNAtRNAA(C5024T)	2020-03-07	Bcl2-L13KO:wt/wt	188709	212806//1035:48//2	247621
1035:190	f	1035-Bcl2-L13KO(B15)xmtDNAtRNAA(C5024T)	2020-03-07	Bcl2-L13KO:wt/wt	188709	212806//1035:48//2	247622
1035:191	f	1035-Bcl2-L13KO(B15)xmtDNAtRNAA(C5024T)	2020-03-07	Bcl2-L13KO:wt/wt	188709	212806//1035:48//2	247623
1035:192	f	1035-Bcl2-L13KO(B15)xmtDNAtRNAA(C5024T)	2020-03-07	Bcl2-L13KO:wt/wt	188709	212806//1035:48//2	247624
1035:193	f	1035-Bcl2-L13KO(B15)xmtDNAtRNAA(C5024T)	2020-03-07	Bcl2-L13KO:wt/wt	188709	212806//1035:48//2	247625
1035:194	f	1035-Bcl2-L13KO(B15)xmtDNAtRNAA(C5024T)	2020-03-09	Bcl2-L13KO:wt/wt	220254	212810//1035:52//3	247626
1035:195	f	1035-Bcl2-L13KO(B15)xmtDNAtRNAA(C5024T)	2020-03-09	Bcl2-L13KO:wt/wt	220254	212810//1035:52//3	247627
1035:196	f	1035-Bcl2-L13KO(B15)xmtDNAtRNAA(C5024T)	2020-03-09	Bcl2-L13KO:wt/wt	220254	212810//1035:52//3	247628
1035:197	f	1035-Bcl2-L13KO(B15)xmtDNAtRNAA(C5024T)	2020-03-09	Bcl2-L13KO:wt/wt	220254	212810//1035:52//3	247629
1035:198	m	1035-Bcl2-L13KO(B15)xmtDNAtRNAA(C5024T)	2020-03-09	Bcl2-L13KO:wt/wt	220254	212810//1035:52//3	247630
1035:199	m	1035-Bcl2-L13KO(B15)xmtDNAtRNAA(C5024T)	2020-03-09	Bcl2-L13KO:wt/wt	220254	212810//1035:52//3	247631
1035:200	m	1035-Bcl2-L13KO(B15)xmtDNAtRNAA(C5024T)	2020-03-09	Bcl2-L13KO:wt/wt	220254	212810//1035:52//3	247632
1035:201	f	1035-Bcl2-L13KO(B15)xmtDNAtRNAA(C5024T)	2020-03-17	Bcl2-L13KO:wt/wt	220267	215075//1035:58//3	253523
1035:202	f	1035-Bcl2-L13KO(B15)xmtDNAtRNAA(C5024T)	2020-03-17	Bcl2-L13KO:wt/wt	220267	215075//1035:58//3	253524
1035:203	f	1035-Bcl2-L13KO(B15)xmtDNAtRNAA(C5024T)	2020-03-17	Bcl2-L13KO:wt/wt	220267	215075//1035:58//3	253525
1035:204	f	1035-Bcl2-L13KO(B15)xmtDNAtRNAA(C5024T)	2020-03-17	Bcl2-L13KO:wt/wt	220267	215075//1035:58//3	253526
1035:205	f	1035-Bcl2-L13KO(B15)xmtDNAtRNAA(C5024T)	2020-03-17	Bcl2-L13KO:wt/wt	220267	215075//1035:58//3	253527
1035:206	f	1035-Bcl2-L13KO(B15)xmtDNAtRNAA(C5024T)	2020-03-17	Bcl2-L13KO:wt/wt	220267	215075//1035:58//3	253528
1035:207	f	1035-Bcl2-L13KO(B15)xmtDNAtRNAA(C5024T)	2020-03-17	Bcl2-L13KO:wt/wt	220267	215075//1035:58//3	253529
1035:208	m	1035-Bcl2-L13KO(B15)xmtDNAtRNAA(C5024T)	2020-03-15	Bcl2-L13KO:mut/wt	188701	192658//1035:28//1	253704
1035:209	m	1035-Bcl2-L13KO(B15)xmtDNAtRNAA(C5024T)	2020-03-15	Bcl2-L13KO:mut/wt	188701	192658//1035:28//1	253705
1035:210	m	1035-Bcl2-L13KO(B15)xmtDNAtRNAA(C5024T)	2020-03-15	Bcl2-L13KO:mut/wt	188701	192658//1035:28//1	253706
1035:211	m	1035-Bcl2-L13KO(B15)xmtDNAtRNAA(C5024T)	2020-03-15	Bcl2-L13KO:mut/wt	188701	192658//1035:28//1	253707
1035:212	m	1035-Bcl2-L13KO(B15)xmtDNAtRNAA(C5024T)	2020-03-15	Bcl2-L13KO:mut/wt	188701	192658//1035:28//1	253708
1035:213	m	1035-Bcl2-L13KO(B15)xmtDNAtRNAA(C5024T)	2020-03-15	Bcl2-L13KO:mut/wt	188701	192658//1035:28//1	253709
1035:214	f	1035-Bcl2-L13KO(B15)xmtDNAtRNAA(C5024T)	2020-03-15	Bcl2-L13KO:mut/wt	188701	192658//1035:28//1	256710
1035:215	f	1035-Bcl2-L13KO(B15)xmtDNAtRNAA(C5024T)	2020-03-15	Bcl2-L13KO:mut/wt	188701	192658//1035:28//1	256711
1035:216	f	1035-Bcl2-L13KO(B15)xmtDNAtRNAA(C5024T)	2020-03-15	Bcl2-L13KO:mut/wt	188701	192658//1035:28//1	256712
1035:217	f	1035-Bcl2-L13KO(B15)xmtDNAtRNAA(C5024T)	2020-03-15	Bcl2-L13KO:mut/wt	188701	192658//1035:28//1	256713
1035:218	f	1035-Bcl2-L13KO(B15)xmtDNAtRNAA(C5024T)	2020-03-15	Bcl2-L13KO:mut/wt	188701	192658//1035:28//1	256714
1035:225	m	1035-Bcl2-L13KO(B15)xmtDNAtRNAA(C5024T)	2020-03-17	Bcl2-L13KO:wt/wt	220267	215075//1035:58//3	256825
1035:226	m	1035-Bcl2-L13KO(B15)xmtDNAtRNAA(C5024T)	2020-03-17	Bcl2-L13KO:wt/wt	220267	215075//1035:58//3	256826
1035:227	m	1035-Bcl2-L13KO(B15)xmtDNAtRNAA(C5024T)	2020-03-17	Bcl2-L13KO:wt/wt	220267	215075//1035:58//3	256827
1035:228	m	1035-Bcl2-L13KO(B15)xmtDNAtRNAA(C5024T)	2020-03-17	Bcl2-L13KO:wt/wt	220267	215075//1035:58//3	256828
1035:229	m	1035-Bcl2-L13KO(B15)xmtDNAtRNAA(C5024T)	2020-03-17	Bcl2-L13KO:wt/wt	220267	215075//1035:58//3	256829
1035:230	f	1035-Bcl2-L13KO(B15)xmtDNAtRNAA(C5024T)	2020-03-29	Bcl2-L13KO:wt/wt	188709	212806//1035:48//2	257055
1035:231	m	1035-Bcl2-L13KO(B15)xmtDNAtRNAA(C5024T)	2020-03-29	Bcl2-L13KO:wt/wt	188709	212806//1035:48//2	257057
1035:232	m	1035-Bcl2-L13KO(B15)xmtDNAtRNAA(C5024T)	2020-03-29	Bcl2-L13KO:wt/wt	188709	212806//1035:48//2	257058
1035:233	m	1035-Bcl2-L13KO(B15)xmtDNAtRNAA(C5024T)	2020-03-29	Bcl2-L13KO:wt/wt	188709	212806//1035:48//2	257059
1035:234	m	1035-Bcl2-L13KO(B15)xmtDNAtRNAA(C5024T)	2020-03-29	Bcl2-L13KO:wt/wt	188709	212806//1035:48//2	257060
1035:235	m	1035-Bcl2-L13KO(B15)xmtDNAtRNAA(C5024T)	2020-03-29	Bcl2-L13KO:wt/wt	188709	212806//1035:48//2	257061
1035:236	m	1035-Bcl2-L13KO(B15)xmtDNAtRNAA(C5024T)	2020-03-29	Bcl2-L13KO:wt/wt	188709	212806//1035:48//2	257062
1035:237	m	1035-Bcl2-L13KO(B15)xmtDNAtRNAA(C5024T)	2020-03-19	Bcl2-L13KO:wt/wt	188708	194623//1035:38//1	257087
1035:238	m	1035-Bcl2-L13KO(B15)xmtDNAtRNAA(C5024T)	2020-03-19	Bcl2-L13KO:wt/wt	188708	194623//1035:38//1	257088
1035:239	m	1035-Bcl2-L13KO(B15)xmtDNAtRNAA(C5024T)	2020-03-19	Bcl2-L13KO:wt/wt	188708	194623//1035:38//1	257089
1035:240	m	1035-Bcl2-L13KO(B15)xmtDNAtRNAA(C5024T)	2020-03-19	Bcl2-L13KO:wt/wt	188708	194623//1035:38//1	257090
1035:241	f	1035-Bcl2-L13KO(B15)xmtDNAtRNAA(C5024T)	2020-03-19	Bcl2-L13KO:wt/wt	188708	194623//1035:38//1	257091
1035:242	f	1035-Bcl2-L13KO(B15)xmtDNAtRNAA(C5024T)	2020-03-19	Bcl2-L13KO:wt/wt	188708	194623//1035:38//1	257092
1035:243	m	1035-Bcl2-L13KO(B15)xmtDNAtRNAA(C5024T)	2020-04-16	Bcl2-L13KO:mut/wt	220265	215073//1035:56//1	263178
1035:244	m	1035-Bcl2-L13KO(B15)xmtDNAtRNAA(C5024T)	2020-04-16	Bcl2-L13KO:mut/wt	220265	215073//1035:56//1	263179
1035:245	m	1035-Bcl2-L13KO(B15)xmtDNAtRNAA(C5024T)	2020-04-16	NA	220265	215073//1035:56//1	263180
1035:246	m	1035-Bcl2-L13KO(B15)xmtDNAtRNAA(C5024T)	2020-04-16	Bcl2-L13KO:mut/wt	220265	215073//1035:56//1	263181
1035:247	m	1035-Bcl2-L13KO(B15)xmtDNAtRNAA(C5024T)	2020-04-16	Bcl2-L13KO:mut/wt	220265	215073//1035:56//1	263182
1035:248	m	1035-Bcl2-L13KO(B15)xmtDNAtRNAA(C5024T)	2020-04-16	Bcl2-L13KO:mut/wt	220265	215073//1035:56//1	263183
1035:249	m	1035-Bcl2-L13KO(B15)xmtDNAtRNAA(C5024T)	2020-04-16	Bcl2-L13KO:mut/wt	220265	215073//1035:56//1	263184
1035:250	m	1035-Bcl2-L13KO(B15)xmtDNAtRNAA(C5024T)	2020-04-16	Bcl2-L13KO:mut/wt	220265	215073//1035:56//1	263185
1035:262	f	1035-Bcl2-L13KO(B15)xmtDNAtRNAA(C5024T)	2020-04-19	NA	188703	192663//1035:33//3	268247
1035:263	m	1035-Bcl2-L13KO(B15)xmtDNAtRNAA(C5024T)	2020-04-19	Bcl2-L13KO:mut/wt	188703	192663//1035:33//3	268257
1035:264	m	1035-Bcl2-L13KO(B15)xmtDNAtRNAA(C5024T)	2020-04-19	Bcl2-L13KO:mut/wt	188703	192663//1035:33//3	268258
1035:265	m	1035-Bcl2-L13KO(B15)xmtDNAtRNAA(C5024T)	2020-04-19	Bcl2-L13KO:mut/wt	188703	192663//1035:33//3	268259
1035:266	m	1035-Bcl2-L13KO(B15)xmtDNAtRNAA(C5024T)	2020-04-19	Bcl2-L13KO:mut/wt	188703	192663//1035:33//3	268260
1035:267	m	1035-Bcl2-L13KO(B15)xmtDNAtRNAA(C5024T)	2020-04-19	Bcl2-L13KO:mut/wt	188703	192663//1035:33//3	268261
1035:268	m	1035-Bcl2-L13KO(B15)xmtDNAtRNAA(C5024T)	2020-04-26	Bcl2-L13KO:wt/wt	228511	225431//1035:85//3	268373
1035:269	m	1035-Bcl2-L13KO(B15)xmtDNAtRNAA(C5024T)	2020-04-26	Bcl2-L13KO:wt/wt	228511	225431//1035:85//3	268374
1035:270	m	1035-Bcl2-L13KO(B15)xmtDNAtRNAA(C5024T)	2020-04-26	Bcl2-L13KO:wt/wt	228511	225431//1035:85//3	268375
1035:271	m	1035-Bcl2-L13KO(B15)xmtDNAtRNAA(C5024T)	2020-04-26	Bcl2-L13KO:wt/wt	228511	225431//1035:85//3	268376
1035:272	f	1035-Bcl2-L13KO(B15)xmtDNAtRNAA(C5024T)	2020-04-21	Bcl2-L13KO:mut/wt	228512	232693//1035:126//4	268397
1035:273	f	1035-Bcl2-L13KO(B15)xmtDNAtRNAA(C5024T)	2020-04-21	Bcl2-L13KO:mut/wt	228512	232693//1035:126//4	268398
1035:274	f	1035-Bcl2-L13KO(B15)xmtDNAtRNAA(C5024T)	2020-04-21	Bcl2-L13KO:mut/wt	228512	232693//1035:126//4	268399
1035:275	m	1035-Bcl2-L13KO(B15)xmtDNAtRNAA(C5024T)	2020-04-19	Bcl2-L13KO:wt/wt	188709	212806//1035:48//2	268405
1035:276	m	1035-Bcl2-L13KO(B15)xmtDNAtRNAA(C5024T)	2020-04-19	NA	188709	212806//1035:48//2	268406
1035:277	f	1035-Bcl2-L13KO(B15)xmtDNAtRNAA(C5024T)	2020-04-19	NA	188709	212806//1035:48//2	268411
1035:278	f	1035-Bcl2-L13KO(B15)xmtDNAtRNAA(C5024T)	2020-04-19	Bcl2-L13KO:wt/wt	188709	212806//1035:48//2	268412
1035:279	f	1035-Bcl2-L13KO(B15)xmtDNAtRNAA(C5024T)	2020-04-19	Bcl2-L13KO:wt/wt	188709	212806//1035:48//2	268413
1035:280	f	1035-Bcl2-L13KO(B15)xmtDNAtRNAA(C5024T)	2020-04-19	Bcl2-L13KO:wt/wt	188709	212806//1035:48//2	268414
1035:281	f	1035-Bcl2-L13KO(B15)xmtDNAtRNAA(C5024T)	2020-04-19	Bcl2-L13KO:wt/wt	188709	212806//1035:48//2	268415
1035:282	m	1035-Bcl2-L13KO(B15)xmtDNAtRNAA(C5024T)	2020-04-28	Bcl2-L13KO:wt/wt	220267	215075//1035:58//3	268522
1035:283	m	1035-Bcl2-L13KO(B15)xmtDNAtRNAA(C5024T)	2020-04-28	NA	220267	215075//1035:58//3	268523
1035:284	m	1035-Bcl2-L13KO(B15)xmtDNAtRNAA(C5024T)	2020-04-28	Bcl2-L13KO:wt/wt	220267	215075//1035:58//3	268524
1035:285	m	1035-Bcl2-L13KO(B15)xmtDNAtRNAA(C5024T)	2020-04-28	Bcl2-L13KO:wt/wt	220267	215075//1035:58//3	268525
1035:286	m	1035-Bcl2-L13KO(B15)xmtDNAtRNAA(C5024T)	2020-04-28	Bcl2-L13KO:wt/wt	220267	215075//1035:58//3	268526
1035:287	m	1035-Bcl2-L13KO(B15)xmtDNAtRNAA(C5024T)	2020-04-28	Bcl2-L13KO:wt/wt	220267	215075//1035:58//3	268527
1035:288	m	1035-Bcl2-L13KO(B15)xmtDNAtRNAA(C5024T)	2020-04-28	Bcl2-L13KO:wt/wt	220267	215075//1035:58//3	268528
1035:289	f	1035-Bcl2-L13KO(B15)xmtDNAtRNAA(C5024T)	2020-04-26	Bcl2-L13KO:wt/wt	228511	225431//1035:85//3	268529
1035:290	f	1035-Bcl2-L13KO(B15)xmtDNAtRNAA(C5024T)	2020-04-26	Bcl2-L13KO:wt/wt	228511	225431//1035:85//3	268530
1035:291	f	1035-Bcl2-L13KO(B15)xmtDNAtRNAA(C5024T)	2020-04-26	Bcl2-L13KO:wt/wt	228511	225431//1035:85//3	268531
1035:292	f	1035-Bcl2-L13KO(B15)xmtDNAtRNAA(C5024T)	2020-04-26	Bcl2-L13KO:wt/wt	228511	225431//1035:85//3	268532
1035:293	f	1035-Bcl2-L13KO(B15)xmtDNAtRNAA(C5024T)	2020-04-26	Bcl2-L13KO:wt/wt	228511	225431//1035:85//3	268533
1035:294	f	1035-Bcl2-L13KO(B15)xmtDNAtRNAA(C5024T)	2020-04-26	Bcl2-L13KO:wt/wt	228511	225431//1035:85//3	268534
1035:295	f	1035-Bcl2-L13KO(B15)xmtDNAtRNAA(C5024T)	2020-04-26	Bcl2-L13KO:wt/wt	228511	225431//1035:85//3	268535
1035:296	f	1035-Bcl2-L13KO(B15)xmtDNAtRNAA(C5024T)	2020-04-26	Bcl2-L13KO:wt/wt	228511	225431//1035:85//3	268536
1035:297	m	1035-Bcl2-L13KO(B15)xmtDNAtRNAA(C5024T)	2020-04-21	Bcl2-L13KO:mut/wt	228512	232693//1035:126//4	268537
1035:298	m	1035-Bcl2-L13KO(B15)xmtDNAtRNAA(C5024T)	2020-04-21	Bcl2-L13KO:mut/wt	228512	232693//1035:126//4	268538
1035:299	m	1035-Bcl2-L13KO(B15)xmtDNAtRNAA(C5024T)	2020-04-26	Bcl2-L13KO:wt/wt	220254	212810//1035:52//3	268540
1035:300	m	1035-Bcl2-L13KO(B15)xmtDNAtRNAA(C5024T)	2020-04-26	Bcl2-L13KO:wt/wt	220254	212810//1035:52//3	268541
1035:301	m	1035-Bcl2-L13KO(B15)xmtDNAtRNAA(C5024T)	2020-04-26	Bcl2-L13KO:wt/wt	220254	212810//1035:52//3	268542
1035:302	m	1035-Bcl2-L13KO(B15)xmtDNAtRNAA(C5024T)	2020-04-26	Bcl2-L13KO:wt/wt	220254	212810//1035:52//3	268543
1035:303	m	1035-Bcl2-L13KO(B15)xmtDNAtRNAA(C5024T)	2020-04-26	Bcl2-L13KO:wt/wt	220254	212810//1035:52//3	268544
1035:304	m	1035-Bcl2-L13KO(B15)xmtDNAtRNAA(C5024T)	2020-04-26	Bcl2-L13KO:wt/wt	220254	212810//1035:52//3	268545
1035:305	m	1035-Bcl2-L13KO(B15)xmtDNAtRNAA(C5024T)	2020-04-26	Bcl2-L13KO:wt/wt	220254	212810//1035:52//3	268546
1035:306	m	1035-Bcl2-L13KO(B15)xmtDNAtRNAA(C5024T)	2020-04-26	Bcl2-L13KO:wt/wt	220254	212810//1035:52//3	268547
1035:307	m	1035-Bcl2-L13KO(B15)xmtDNAtRNAA(C5024T)	2020-04-05	Bcl2-L13KO:mut/wt	188710	200366//1035:46//2	268554
1035:308	m	1035-Bcl2-L13KO(B15)xmtDNAtRNAA(C5024T)	2020-04-05	Bcl2-L13KO:mut/wt	188710	200366//1035:46//2	268555
1035:309	m	1035-Bcl2-L13KO(B15)xmtDNAtRNAA(C5024T)	2020-04-05	Bcl2-L13KO:mut/wt	188710	200366//1035:46//2	268556
1035:310	f	1035-Bcl2-L13KO(B15)xmtDNAtRNAA(C5024T)	2020-04-05	Bcl2-L13KO:mut/wt	188710	200366//1035:46//2	268557
1035:311	f	1035-Bcl2-L13KO(B15)xmtDNAtRNAA(C5024T)	2020-04-05	Bcl2-L13KO:mut/wt	188710	200366//1035:46//2	268558
1035:312	f	1035-Bcl2-L13KO(B15)xmtDNAtRNAA(C5024T)	2020-04-05	Bcl2-L13KO:mut/wt	188710	200366//1035:46//2	268559
1035:313	f	1035-Bcl2-L13KO(B15)xmtDNAtRNAA(C5024T)	2020-04-16	Bcl2-L13KO:mut/wt	220265	215073//1035:56//1	268585
1035:314	f	1035-Bcl2-L13KO(B15)xmtDNAtRNAA(C5024T)	2020-04-16	Bcl2-L13KO:mut/wt	220265	215073//1035:56//1	268586
1035:315	f	1035-Bcl2-L13KO(B15)xmtDNAtRNAA(C5024T)	2020-04-16	Bcl2-L13KO:mut/wt	220265	215073//1035:56//1	268587
1035:316	f	1035-Bcl2-L13KO(B15)xmtDNAtRNAA(C5024T)	2020-04-16	Bcl2-L13KO:mut/wt	220265	215073//1035:56//1	268588
1035:317	f	1035-Bcl2-L13KO(B15)xmtDNAtRNAA(C5024T)	2020-04-28	Bcl2-L13KO:wt/wt	220267	215075//1035:58//3	268589
1035:318	f	1035-Bcl2-L13KO(B15)xmtDNAtRNAA(C5024T)	2020-04-28	Bcl2-L13KO:wt/wt	220267	215075//1035:58//3	268590
1035:319	f	1035-Bcl2-L13KO(B15)xmtDNAtRNAA(C5024T)	2020-04-28	Bcl2-L13KO:wt/wt	220267	215075//1035:58//3	268591
1035:320	f	1035-Bcl2-L13KO(B15)xmtDNAtRNAA(C5024T)	2020-04-28	Bcl2-L13KO:wt/wt	220267	215075//1035:58//3	268592
1035:321	f	1035-Bcl2-L13KO(B15)xmtDNAtRNAA(C5024T)	2020-04-26	Bcl2-L13KO:wt/wt	220254	212810//1035:52//3	268595
1035:322	f	1035-Bcl2-L13KO(B15)xmtDNAtRNAA(C5024T)	2020-04-26	Bcl2-L13KO:wt/wt	220254	212810//1035:52//3	268596
1035:323	f	1035-Bcl2-L13KO(B15)xmtDNAtRNAA(C5024T)	2020-04-26	Bcl2-L13KO:wt/wt	220254	212810//1035:52//3	268597
1035:324	m	1035-Bcl2-L13KO(B15)xmtDNAtRNAA(C5024T)	2020-05-03	Bcl2-L13KO:mut/wt	228509	215088//1035:71//3	269179
1035:325	m	1035-Bcl2-L13KO(B15)xmtDNAtRNAA(C5024T)	2020-05-03	Bcl2-L13KO:mut/wt	228509	215088//1035:71//3	269180
1035:326	m	1035-Bcl2-L13KO(B15)xmtDNAtRNAA(C5024T)	2020-05-03	Bcl2-L13KO:mut/wt	228509	215088//1035:71//3	269181
1035:327	f	1035-Bcl2-L13KO(B15)xmtDNAtRNAA(C5024T)	2020-05-03	Bcl2-L13KO:mut/wt	228509	215088//1035:71//3	269182
1035:328	f	1035-Bcl2-L13KO(B15)xmtDNAtRNAA(C5024T)	2020-05-03	Bcl2-L13KO:mut/wt	228509	215088//1035:71//3	269183
1035:329	f	1035-Bcl2-L13KO(B15)xmtDNAtRNAA(C5024T)	2020-05-03	Bcl2-L13KO:mut/wt	228509	215088//1035:71//3	269184
1035:330	f	1035-Bcl2-L13KO(B15)xmtDNAtRNAA(C5024T)	2020-05-03	NA	228509	215088//1035:71//3	269185
1035:331	f	1035-Bcl2-L13KO(B15)xmtDNAtRNAA(C5024T)	2020-05-03	Bcl2-L13KO:mut/wt	228509	215088//1035:71//3	269186
1035:332	m	1035-Bcl2-L13KO(B15)xmtDNAtRNAA(C5024T)	2020-05-01	Bcl2-L13KO:wt/wt	188708	194623//1035:38//1	269782
1035:333	m	1035-Bcl2-L13KO(B15)xmtDNAtRNAA(C5024T)	2020-05-01	Bcl2-L13KO:wt/wt	188708	194623//1035:38//1	269783
1035:334	m	1035-Bcl2-L13KO(B15)xmtDNAtRNAA(C5024T)	2020-05-01	Bcl2-L13KO:wt/wt	188708	194623//1035:38//1	269784
1035:335	f	1035-Bcl2-L13KO(B15)xmtDNAtRNAA(C5024T)	2020-05-01	Bcl2-L13KO:wt/wt	188708	194623//1035:38//1	269786
1035:336	f	1035-Bcl2-L13KO(B15)xmtDNAtRNAA(C5024T)	2020-05-01	Bcl2-L13KO:wt/wt	188708	194623//1035:38//1	269787
1035:337	f	1035-Bcl2-L13KO(B15)xmtDNAtRNAA(C5024T)	2020-05-01	Bcl2-L13KO:wt/wt	188708	194623//1035:38//1	269788
1035:338	f	1035-Bcl2-L13KO(B15)xmtDNAtRNAA(C5024T)	2020-05-01	Bcl2-L13KO:wt/wt	188708	194623//1035:38//1	269789
1035:339	f	1035-Bcl2-L13KO(B15)xmtDNAtRNAA(C5024T)	2020-05-01	Bcl2-L13KO:wt/wt	188708	194623//1035:38//1	269790
1035:340	f	1035-Bcl2-L13KO(B15)xmtDNAtRNAA(C5024T)	2020-05-01	Bcl2-L13KO:wt/wt	188708	194623//1035:38//1	269791
1035:341	f	1035-Bcl2-L13KO(B15)xmtDNAtRNAA(C5024T)	2020-05-01	NA	188708	194623//1035:38//1	269792
1035:342	f	1035-Bcl2-L13KO(B15)xmtDNAtRNAA(C5024T)	2020-05-01	NA	188708	194623//1035:38//1	269793
1035:343	m	1035-Bcl2-L13KO(B15)xmtDNAtRNAA(C5024T)	2020-05-06	Bcl2-L13KO:mut/wt	228510	225432//1035:86//4	270286
1035:344	m	1035-Bcl2-L13KO(B15)xmtDNAtRNAA(C5024T)	2020-05-06	Bcl2-L13KO:mut/wt	228510	225432//1035:86//4	270287
1035:345	m	1035-Bcl2-L13KO(B15)xmtDNAtRNAA(C5024T)	2020-05-06	Bcl2-L13KO:mut/wt	228510	225432//1035:86//4	270288
1035:346	m	1035-Bcl2-L13KO(B15)xmtDNAtRNAA(C5024T)	2020-05-06	Bcl2-L13KO:mut/wt	228510	225432//1035:86//4	270289
1035:347	m	1035-Bcl2-L13KO(B15)xmtDNAtRNAA(C5024T)	2020-05-06	Bcl2-L13KO:mut/wt	228510	225432//1035:86//4	270290
1035:348	m	1035-Bcl2-L13KO(B15)xmtDNAtRNAA(C5024T)	2020-05-06	Bcl2-L13KO:mut/wt	228510	225432//1035:86//4	270291
1035:349	f	1035-Bcl2-L13KO(B15)xmtDNAtRNAA(C5024T)	2020-05-06	Bcl2-L13KO:mut/wt	228510	225432//1035:86//4	270292
1035:350	f	1035-Bcl2-L13KO(B15)xmtDNAtRNAA(C5024T)	2020-05-06	Bcl2-L13KO:mut/wt	228510	225432//1035:86//4	270293
1035:351	f	1035-Bcl2-L13KO(B15)xmtDNAtRNAA(C5024T)	2020-05-06	Bcl2-L13KO:mut/wt	228510	225432//1035:86//4	270294
1035:352	f	1035-Bcl2-L13KO(B15)xmtDNAtRNAA(C5024T)	2020-05-06	Bcl2-L13KO:mut/wt	228510	225432//1035:86//4	270295
1035:353	f	1035-Bcl2-L13KO(B15)xmtDNAtRNAA(C5024T)	2020-05-06	Bcl2-L13KO:mut/wt	228510	225432//1035:86//4	270296
1035:354	m	1035-Bcl2-L13KO(B15)xmtDNAtRNAA(C5024T)	2020-05-09	Bcl2-L13KO:wt/wt	228508	215090//1035:73//5	272186
1035:355	m	1035-Bcl2-L13KO(B15)xmtDNAtRNAA(C5024T)	2020-05-09	Bcl2-L13KO:wt/wt	228508	215090//1035:73//5	272187
1035:356	m	1035-Bcl2-L13KO(B15)xmtDNAtRNAA(C5024T)	2020-05-09	Bcl2-L13KO:wt/wt	228508	215090//1035:73//5	272188
1035:357	f	1035-Bcl2-L13KO(B15)xmtDNAtRNAA(C5024T)	2020-05-09	Bcl2-L13KO:wt/wt	228508	215090//1035:73//5	272189
1035:358	m	1035-Bcl2-L13KO(B15)xmtDNAtRNAA(C5024T)	2020-05-09	Bcl2-L13KO:mut/wt	220265	215073//1035:56//1	272195
1035:359	f	1035-Bcl2-L13KO(B15)xmtDNAtRNAA(C5024T)	2020-05-09	Bcl2-L13KO:mut/wt	220265	215073//1035:56//1	272196
1035:360	f	1035-Bcl2-L13KO(B15)xmtDNAtRNAA(C5024T)	2020-05-09	Bcl2-L13KO:mut/wt	220265	215073//1035:56//1	272197
1035:361	f	1035-Bcl2-L13KO(B15)xmtDNAtRNAA(C5024T)	2020-05-09	Bcl2-L13KO:mut/wt	220265	215073//1035:56//1	272198
1035:362	m	1035-Bcl2-L13KO(B15)xmtDNAtRNAA(C5024T)	2020-05-10	Bcl2-L13KO:mut/wt	188701	192658//1035:28//1	272203
1035:363	m	1035-Bcl2-L13KO(B15)xmtDNAtRNAA(C5024T)	2020-05-10	Bcl2-L13KO:mut/wt	188701	192658//1035:28//1	272204
1035:364	f	1035-Bcl2-L13KO(B15)xmtDNAtRNAA(C5024T)	2020-05-10	Bcl2-L13KO:mut/wt	188701	192658//1035:28//1	272205
1035:365	f	1035-Bcl2-L13KO(B15)xmtDNAtRNAA(C5024T)	2020-05-10	Bcl2-L13KO:mut/wt	188701	192658//1035:28//1	272206
1035:366	m	1035-Bcl2-L13KO(B15)xmtDNAtRNAA(C5024T)	2020-05-12	Bcl2-L13KO:wt/wt	188709	212806//1035:48//2	273173
1035:367	m	1035-Bcl2-L13KO(B15)xmtDNAtRNAA(C5024T)	2020-05-12	Bcl2-L13KO:wt/wt	188709	212806//1035:48//2	273174
1035:368	f	1035-Bcl2-L13KO(B15)xmtDNAtRNAA(C5024T)	2020-05-12	Bcl2-L13KO:wt/wt	188709	212806//1035:48//2	273175
1035:369	f	1035-Bcl2-L13KO(B15)xmtDNAtRNAA(C5024T)	2020-05-12	NA	188709	212806//1035:48//2	273176
1035:370	m	1035-Bcl2-L13KO(B15)xmtDNAtRNAA(C5024T)	2020-05-16	Bcl2-L13KO:mut/wt	188710	200366//1035:46//2	274350
1035:371	f	1035-Bcl2-L13KO(B15)xmtDNAtRNAA(C5024T)	2020-05-16	Bcl2-L13KO:mut/wt	188710	200366//1035:46//2	274351
1035:372	f	1035-Bcl2-L13KO(B15)xmtDNAtRNAA(C5024T)	2020-05-16	Bcl2-L13KO:mut/wt	188710	200366//1035:46//2	274352
1035:373	f	1035-Bcl2-L13KO(B15)xmtDNAtRNAA(C5024T)	2020-05-16	Bcl2-L13KO:mut/wt	188710	200366//1035:46//2	274353
1035:374	m	1035-Bcl2-L13KO(B15)xmtDNAtRNAA(C5024T)	2020-05-18	Bcl2-L13KO:wt/wt	220254	212810//1035:52//3	275031
1035:375	m	1035-Bcl2-L13KO(B15)xmtDNAtRNAA(C5024T)	2020-05-18	Bcl2-L13KO:wt/wt	220254	212810//1035:52//3	275032
1035:376	f	1035-Bcl2-L13KO(B15)xmtDNAtRNAA(C5024T)	2020-05-18	Bcl2-L13KO:wt/wt	220254	212810//1035:52//3	275033
1035:377	m	1035-Bcl2-L13KO(B15)xmtDNAtRNAA(C5024T)	2020-05-21	Bcl2-L13KO:wt/wt	220267	215075//1035:58//3	276836
1035:378	m	1035-Bcl2-L13KO(B15)xmtDNAtRNAA(C5024T)	2020-05-21	Bcl2-L13KO:wt/wt	220267	215075//1035:58//3	276837
1035:379	m	1035-Bcl2-L13KO(B15)xmtDNAtRNAA(C5024T)	2020-05-21	Bcl2-L13KO:wt/wt	220267	215075//1035:58//3	276838
1035:380	f	1035-Bcl2-L13KO(B15)xmtDNAtRNAA(C5024T)	2020-05-21	Bcl2-L13KO:wt/wt	220267	215075//1035:58//3	276839
1035:381	f	1035-Bcl2-L13KO(B15)xmtDNAtRNAA(C5024T)	2020-05-27	Bcl2-L13KO:mut/wt	228509	215088//1035:71//3	278375
1035:382	f	1035-Bcl2-L13KO(B15)xmtDNAtRNAA(C5024T)	2020-05-27	Bcl2-L13KO:mut/wt	228509	215088//1035:71//3	278376
1035:383	f	1035-Bcl2-L13KO(B15)xmtDNAtRNAA(C5024T)	2020-05-27	Bcl2-L13KO:mut/wt	228509	215088//1035:71//3	278377
1035:384	f	1035-Bcl2-L13KO(B15)xmtDNAtRNAA(C5024T)	2020-05-27	Bcl2-L13KO:mut/wt	228509	215088//1035:71//3	278378
1035:385	f	1035-Bcl2-L13KO(B15)xmtDNAtRNAA(C5024T)	2020-05-27	Bcl2-L13KO:mut/wt	228509	215088//1035:71//3	278379
1035:386	m	1035-Bcl2-L13KO(B15)xmtDNAtRNAA(C5024T)	2020-05-28	Bcl2-L13KO:mut/wt	228512	232693//1035:126//4	279575
1035:387	m	1035-Bcl2-L13KO(B15)xmtDNAtRNAA(C5024T)	2020-05-28	Bcl2-L13KO:mut/wt	228512	232693//1035:126//4	279576
1035:388	m	1035-Bcl2-L13KO(B15)xmtDNAtRNAA(C5024T)	2020-05-28	Bcl2-L13KO:mut/wt	228512	232693//1035:126//4	279577
1035:389	m	1035-Bcl2-L13KO(B15)xmtDNAtRNAA(C5024T)	2020-05-28	Bcl2-L13KO:mut/wt	228512	232693//1035:126//4	279578
1035:390	m	1035-Bcl2-L13KO(B15)xmtDNAtRNAA(C5024T)	2020-05-28	Bcl2-L13KO:mut/wt	228512	232693//1035:126//4	279579
1035:391	m	1035-Bcl2-L13KO(B15)xmtDNAtRNAA(C5024T)	2020-05-28	Bcl2-L13KO:mut/wt	228512	232693//1035:126//4	279580
1035:392	f	1035-Bcl2-L13KO(B15)xmtDNAtRNAA(C5024T)	2020-05-28	Bcl2-L13KO:mut/wt	228512	232693//1035:126//4	279581
1035:393	f	1035-Bcl2-L13KO(B15)xmtDNAtRNAA(C5024T)	2020-05-28	Bcl2-L13KO:mut/wt	228512	232693//1035:126//4	279582
1035:394	f	1035-Bcl2-L13KO(B15)xmtDNAtRNAA(C5024T)	2020-05-28	Bcl2-L13KO:mut/wt	228512	232693//1035:126//4	279583
1035:395	f	1035-Bcl2-L13KO(B15)xmtDNAtRNAA(C5024T)	2020-05-28	Bcl2-L13KO:mut/wt	228512	232693//1035:126//4	279584
1035:396	f	1035-Bcl2-L13KO(B15)xmtDNAtRNAA(C5024T)	2020-05-28	Bcl2-L13KO:mut/wt	228512	232693//1035:126//4	279585
1035:397	m	1035-Bcl2-L13KO(B15)xmtDNAtRNAA(C5024T)	2020-05-31	Bcl2-L13KO:mut/wt	228510	225432//1035:86//4	280274
1035:398	m	1035-Bcl2-L13KO(B15)xmtDNAtRNAA(C5024T)	2020-05-31	Bcl2-L13KO:mut/wt	228510	225432//1035:86//4	280275
1035:399	m	1035-Bcl2-L13KO(B15)xmtDNAtRNAA(C5024T)	2020-05-31	Bcl2-L13KO:mut/wt	228510	225432//1035:86//4	280276
1035:400	m	1035-Bcl2-L13KO(B15)xmtDNAtRNAA(C5024T)	2020-05-31	Bcl2-L13KO:mut/wt	228510	225432//1035:86//4	280277
1035:401	m	1035-Bcl2-L13KO(B15)xmtDNAtRNAA(C5024T)	2020-05-31	Bcl2-L13KO:mut/wt	228510	225432//1035:86//4	280278
1035:402	f	1035-Bcl2-L13KO(B15)xmtDNAtRNAA(C5024T)	2020-05-31	Bcl2-L13KO:mut/wt	228510	225432//1035:86//4	280279
1035:403	f	1035-Bcl2-L13KO(B15)xmtDNAtRNAA(C5024T)	2020-05-31	Bcl2-L13KO:mut/wt	228510	225432//1035:86//4	280280
1035:404	m	1035-Bcl2-L13KO(B15)xmtDNAtRNAA(C5024T)	2020-06-05	Bcl2-L13KO:mut/wt	188703	192663//1035:33//3	283731
1035:405	m	1035-Bcl2-L13KO(B15)xmtDNAtRNAA(C5024T)	2020-06-05	Bcl2-L13KO:mut/wt	188703	192663//1035:33//3	283732
1035:406	f	1035-Bcl2-L13KO(B15)xmtDNAtRNAA(C5024T)	2020-06-05	Bcl2-L13KO:mut/wt	188703	192663//1035:33//3	283733
1035:407	f	1035-Bcl2-L13KO(B15)xmtDNAtRNAA(C5024T)	2020-06-05	Bcl2-L13KO:mut/wt	188703	192663//1035:33//3	283734
1035:408	f	1035-Bcl2-L13KO(B15)xmtDNAtRNAA(C5024T)	2020-06-05	Bcl2-L13KO:mut/wt	188703	192663//1035:33//3	283735
1035:409	f	1035-Bcl2-L13KO(B15)xmtDNAtRNAA(C5024T)	2020-06-05	Bcl2-L13KO:mut/wt	188703	192663//1035:33//3	283736
1035:410	m	1035-Bcl2-L13KO(B15)xmtDNAtRNAA(C5024T)	2020-06-07	Bcl2-L13KO:wt/wt	228511	225431//1035:85//3	283955
1035:411	m	1035-Bcl2-L13KO(B15)xmtDNAtRNAA(C5024T)	2020-06-07	Bcl2-L13KO:wt/wt	228511	225431//1035:85//3	283956
1035:412	m	1035-Bcl2-L13KO(B15)xmtDNAtRNAA(C5024T)	2020-06-07	Bcl2-L13KO:wt/wt	228511	225431//1035:85//3	283957
1035:413	m	1035-Bcl2-L13KO(B15)xmtDNAtRNAA(C5024T)	2020-06-07	Bcl2-L13KO:wt/wt	228511	225431//1035:85//3	283958
1035:414	m	1035-Bcl2-L13KO(B15)xmtDNAtRNAA(C5024T)	2020-06-07	Bcl2-L13KO:wt/wt	228511	225431//1035:85//3	283959
1035:415	f	1035-Bcl2-L13KO(B15)xmtDNAtRNAA(C5024T)	2020-06-07	Bcl2-L13KO:wt/wt	228511	225431//1035:85//3	283960
1035:416	f	1035-Bcl2-L13KO(B15)xmtDNAtRNAA(C5024T)	2020-06-07	Bcl2-L13KO:wt/wt	228511	225431//1035:85//3	283961
1035:417	m	1035-Bcl2-L13KO(B15)xmtDNAtRNAA(C5024T)	2020-06-12	Bcl2-L13KO:wt/wt	220267	215075//1035:58//3	285825
1035:418	m	1035-Bcl2-L13KO(B15)xmtDNAtRNAA(C5024T)	2020-06-12	Bcl2-L13KO:wt/wt	220267	215075//1035:58//3	285826
1035:419	m	1035-Bcl2-L13KO(B15)xmtDNAtRNAA(C5024T)	2020-06-12	Bcl2-L13KO:wt/wt	220267	215075//1035:58//3	285827
1035:420	f	1035-Bcl2-L13KO(B15)xmtDNAtRNAA(C5024T)	2020-06-12	Bcl2-L13KO:wt/wt	220267	215075//1035:58//3	285828
1035:421	f	1035-Bcl2-L13KO(B15)xmtDNAtRNAA(C5024T)	2020-06-12	Bcl2-L13KO:wt/wt	220267	215075//1035:58//3	285829
1035:422	f	1035-Bcl2-L13KO(B15)xmtDNAtRNAA(C5024T)	2020-06-12	Bcl2-L13KO:wt/wt	220267	215075//1035:58//3	285830
1035:423	f	1035-Bcl2-L13KO(B15)xmtDNAtRNAA(C5024T)	2020-06-12	Bcl2-L13KO:wt/wt	220267	215075//1035:58//3	285831
1035:424	m	1035-Bcl2-L13KO(B15)xmtDNAtRNAA(C5024T)	2020-06-12	Bcl2-L13KO:wt/wt	188708	194623//1035:38//1	285965
1035:425	m	1035-Bcl2-L13KO(B15)xmtDNAtRNAA(C5024T)	2020-06-12	Bcl2-L13KO:wt/wt	188708	194623//1035:38//1	285966
1035:426	f	1035-Bcl2-L13KO(B15)xmtDNAtRNAA(C5024T)	2020-06-12	Bcl2-L13KO:wt/wt	188708	194623//1035:38//1	285967
1035:427	f	1035-Bcl2-L13KO(B15)xmtDNAtRNAA(C5024T)	2020-06-12	Bcl2-L13KO:wt/wt	188708	194623//1035:38//1	285968
1035:428	m	1035-Bcl2-L13KO(B15)xmtDNAtRNAA(C5024T)	2020-06-21	Bcl2-L13KO:mut/wt	188701	192658//1035:28//1	291582
1035:429	m	1035-Bcl2-L13KO(B15)xmtDNAtRNAA(C5024T)	2020-06-21	Bcl2-L13KO:mut/wt	188701	192658//1035:28//1	291583
1035:430	m	1035-Bcl2-L13KO(B15)xmtDNAtRNAA(C5024T)	2020-06-21	Bcl2-L13KO:mut/wt	188701	192658//1035:28//1	291584
1035:431	m	1035-Bcl2-L13KO(B15)xmtDNAtRNAA(C5024T)	2020-06-21	Bcl2-L13KO:mut/wt	188701	192658//1035:28//1	291585
1035:432	m	1035-Bcl2-L13KO(B15)xmtDNAtRNAA(C5024T)	2020-06-21	Bcl2-L13KO:mut/wt	188701	192658//1035:28//1	291586
1035:433	f	1035-Bcl2-L13KO(B15)xmtDNAtRNAA(C5024T)	2020-06-21	Bcl2-L13KO:mut/wt	188701	192658//1035:28//1	291587
1035:434	m	1035-Bcl2-L13KO(B15)xmtDNAtRNAA(C5024T)	2020-06-21	Bcl2-L13KO:mut/wt	228512	232693//1035:126//4	291616
1035:435	m	1035-Bcl2-L13KO(B15)xmtDNAtRNAA(C5024T)	2020-06-21	Bcl2-L13KO:mut/wt	228512	232693//1035:126//4	291617
1035:436	m	1035-Bcl2-L13KO(B15)xmtDNAtRNAA(C5024T)	2020-06-21	Bcl2-L13KO:mut/wt	228512	232693//1035:126//4	291618
1035:437	m	1035-Bcl2-L13KO(B15)xmtDNAtRNAA(C5024T)	2020-06-21	Bcl2-L13KO:mut/wt	228512	232693//1035:126//4	291619
1035:438	m	1035-Bcl2-L13KO(B15)xmtDNAtRNAA(C5024T)	2020-06-21	Bcl2-L13KO:mut/wt	228512	232693//1035:126//4	291620
1035:439	m	1035-Bcl2-L13KO(B15)xmtDNAtRNAA(C5024T)	2020-06-21	Bcl2-L13KO:mut/wt	228512	232693//1035:126//4	291621
1035:440	m	1035-Bcl2-L13KO(B15)xmtDNAtRNAA(C5024T)	2020-06-21	NA	228512	232693//1035:126//4	291622
1035:441	f	1035-Bcl2-L13KO(B15)xmtDNAtRNAA(C5024T)	2020-06-21	Bcl2-L13KO:mut/wt	228512	232693//1035:126//4	291623
1035:442	f	1035-Bcl2-L13KO(B15)xmtDNAtRNAA(C5024T)	2020-06-21	Bcl2-L13KO:mut/wt	228512	232693//1035:126//4	291624
1035:443	f	1035-Bcl2-L13KO(B15)xmtDNAtRNAA(C5024T)	2020-06-21	Bcl2-L13KO:mut/wt	228512	232693//1035:126//4	291625
1035:444	m	1035-Bcl2-L13KO(B15)xmtDNAtRNAA(C5024T)	2020-06-26	Bcl2-L13KO:wt/wt	228508	215090//1035:73//5	292560
1035:445	m	1035-Bcl2-L13KO(B15)xmtDNAtRNAA(C5024T)	2020-06-26	Bcl2-L13KO:wt/wt	228508	215090//1035:73//5	292561
1035:446	f	1035-Bcl2-L13KO(B15)xmtDNAtRNAA(C5024T)	2020-06-26	Bcl2-L13KO:wt/wt	228508	215090//1035:73//5	292562
1035:447	m	1035-Bcl2-L13KO(B15)xmtDNAtRNAA(C5024T)	2020-06-26	Bcl2-L13KO:mut/wt	220265	215073//1035:56//1	292580
1035:448	m	1035-Bcl2-L13KO(B15)xmtDNAtRNAA(C5024T)	2020-06-26	Bcl2-L13KO:mut/wt	220265	215073//1035:56//1	292581
1035:449	m	1035-Bcl2-L13KO(B15)xmtDNAtRNAA(C5024T)	2020-06-26	Bcl2-L13KO:mut/wt	220265	215073//1035:56//1	292582
1035:450	f	1035-Bcl2-L13KO(B15)xmtDNAtRNAA(C5024T)	2020-06-26	Bcl2-L13KO:mut/wt	220265	215073//1035:56//1	292583
1035:451	f	1035-Bcl2-L13KO(B15)xmtDNAtRNAA(C5024T)	2020-06-26	Bcl2-L13KO:mut/wt	220265	215073//1035:56//1	292584
1035:452	f	1035-Bcl2-L13KO(B15)xmtDNAtRNAA(C5024T)	2020-06-26	Bcl2-L13KO:mut/wt	220265	215073//1035:56//1	292585
1035:453	f	1035-Bcl2-L13KO(B15)xmtDNAtRNAA(C5024T)	2020-06-26	Bcl2-L13KO:mut/wt	220265	215073//1035:56//1	292586
1035:454	m	1035-Bcl2-L13KO(B15)xmtDNAtRNAA(C5024T)	2020-06-30	Bcl2-L13KO:wt/wt	188709	212806//1035:48//2	293861
1035:455	m	1035-Bcl2-L13KO(B15)xmtDNAtRNAA(C5024T)	2020-06-30	Bcl2-L13KO:wt/wt	188709	212806//1035:48//2	293862
1035:456	m	1035-Bcl2-L13KO(B15)xmtDNAtRNAA(C5024T)	2020-06-30	Bcl2-L13KO:wt/wt	188709	212806//1035:48//2	293863
1035:457	m	1035-Bcl2-L13KO(B15)xmtDNAtRNAA(C5024T)	2020-06-30	Bcl2-L13KO:wt/wt	188709	212806//1035:48//2	293864
1035:458	m	1035-Bcl2-L13KO(B15)xmtDNAtRNAA(C5024T)	2020-06-30	Bcl2-L13KO:wt/wt	188709	212806//1035:48//2	293865
1035:459	m	1035-Bcl2-L13KO(B15)xmtDNAtRNAA(C5024T)	2020-06-30	Bcl2-L13KO:wt/wt	188709	212806//1035:48//2	293866
1035:460	m	1035-Bcl2-L13KO(B15)xmtDNAtRNAA(C5024T)	2020-07-01	Bcl2-L13KO:wt/wt	228511	225431//1035:85//3	294769
1035:461	f	1035-Bcl2-L13KO(B15)xmtDNAtRNAA(C5024T)	2020-07-01	NA	228511	225431//1035:85//3	294770
1035:462	f	1035-Bcl2-L13KO(B15)xmtDNAtRNAA(C5024T)	2020-07-01	Bcl2-L13KO:wt/wt	228511	225431//1035:85//3	294771
1035:463	f	1035-Bcl2-L13KO(B15)xmtDNAtRNAA(C5024T)	2020-07-01	Bcl2-L13KO:wt/wt	228511	225431//1035:85//3	294772
1035:464	f	1035-Bcl2-L13KO(B15)xmtDNAtRNAA(C5024T)	2020-07-01	Bcl2-L13KO:wt/wt	228511	225431//1035:85//3	294773
1035:465	m	1035-Bcl2-L13KO(B15)xmtDNAtRNAA(C5024T)	2020-07-12	Bcl2-L13KO:mut/wt	228509	215088//1035:71//3	298417
1035:466	m	1035-Bcl2-L13KO(B15)xmtDNAtRNAA(C5024T)	2020-07-12	Bcl2-L13KO:mut/wt	228509	215088//1035:71//3	298418
1035:467	m	1035-Bcl2-L13KO(B15)xmtDNAtRNAA(C5024T)	2020-07-12	Bcl2-L13KO:mut/wt	228509	215088//1035:71//3	298419
1035:468	m	1035-Bcl2-L13KO(B15)xmtDNAtRNAA(C5024T)	2020-07-12	Bcl2-L13KO:mut/wt	228509	215088//1035:71//3	298420
1035:469	f	1035-Bcl2-L13KO(B15)xmtDNAtRNAA(C5024T)	2020-07-12	Bcl2-L13KO:mut/wt	228509	215088//1035:71//3	298421
1035:470	f	1035-Bcl2-L13KO(B15)xmtDNAtRNAA(C5024T)	2020-07-12	Bcl2-L13KO:mut/wt	228509	215088//1035:71//3	298422
1035:471	f	1035-Bcl2-L13KO(B15)xmtDNAtRNAA(C5024T)	2020-07-12	Bcl2-L13KO:mut/wt	228509	215088//1035:71//3	298423
1035:472	f	1035-Bcl2-L13KO(B15)xmtDNAtRNAA(C5024T)	2020-07-12	Bcl2-L13KO:mut/wt	228509	215088//1035:71//3	298424
1035:473	m	1035-Bcl2-L13KO(B15)xmtDNAtRNAA(C5024T)	2020-07-12	Bcl2-L13KO:mut/wt	228510	225432//1035:86//4	298425
1035:474	m	1035-Bcl2-L13KO(B15)xmtDNAtRNAA(C5024T)	2020-07-12	Bcl2-L13KO:mut/wt	228510	225432//1035:86//4	298426
1035:475	m	1035-Bcl2-L13KO(B15)xmtDNAtRNAA(C5024T)	2020-07-12	Bcl2-L13KO:mut/wt	228510	225432//1035:86//4	298427
1035:476	m	1035-Bcl2-L13KO(B15)xmtDNAtRNAA(C5024T)	2020-07-12	Bcl2-L13KO:mut/wt	228510	225432//1035:86//4	298428
1035:477	m	1035-Bcl2-L13KO(B15)xmtDNAtRNAA(C5024T)	2020-07-12	Bcl2-L13KO:mut/wt	228510	225432//1035:86//4	298429
1035:478	m	1035-Bcl2-L13KO(B15)xmtDNAtRNAA(C5024T)	2020-07-12	Bcl2-L13KO:mut/wt	228510	225432//1035:86//4	298430
1035:479	f	1035-Bcl2-L13KO(B15)xmtDNAtRNAA(C5024T)	2020-07-12	Bcl2-L13KO:mut/wt	228510	225432//1035:86//4	298431
1035:480	f	1035-Bcl2-L13KO(B15)xmtDNAtRNAA(C5024T)	2020-07-12	Bcl2-L13KO:mut/wt	228510	225432//1035:86//4	298432
1035:481	f	1035-Bcl2-L13KO(B15)xmtDNAtRNAA(C5024T)	2020-07-12	Bcl2-L13KO:mut/wt	228510	225432//1035:86//4	298433
1035:482	f	1035-Bcl2-L13KO(B15)xmtDNAtRNAA(C5024T)	2020-07-12	Bcl2-L13KO:mut/wt	228510	225432//1035:86//4	298434
1035:483	m	1035-Bcl2-L13KO(B15)xmtDNAtRNAA(C5024T)	2020-07-10	Bcl2-L13KO:wt/wt	220267	215075//1035:58//3	298444
1035:484	m	1035-Bcl2-L13KO(B15)xmtDNAtRNAA(C5024T)	2020-07-10	Bcl2-L13KO:wt/wt	220267	215075//1035:58//3	298445
1035:485	m	1035-Bcl2-L13KO(B15)xmtDNAtRNAA(C5024T)	2020-07-11	Bcl2-L13KO:wt/wt	188708	194623//1035:38//1	298447
1035:486	f	1035-Bcl2-L13KO(B15)xmtDNAtRNAA(C5024T)	2020-07-11	Bcl2-L13KO:wt/wt	188708	194623//1035:38//1	298448
1035:487	f	1035-Bcl2-L13KO(B15)xmtDNAtRNAA(C5024T)	2020-07-11	Bcl2-L13KO:wt/wt	188708	194623//1035:38//1	298449
1035:488	f	1035-Bcl2-L13KO(B15)xmtDNAtRNAA(C5024T)	2020-07-11	Bcl2-L13KO:wt/wt	188708	194623//1035:38//1	298450
1035:489	m	1035-Bcl2-L13KO(B15)xmtDNAtRNAA(C5024T)	2020-07-21	Bcl2-L13KO:mut/wt	188703	192663//1035:33//3	301555
1035:490	m	1035-Bcl2-L13KO(B15)xmtDNAtRNAA(C5024T)	2020-07-21	Bcl2-L13KO:mut/wt	188703	192663//1035:33//3	301556
1035:491	m	1035-Bcl2-L13KO(B15)xmtDNAtRNAA(C5024T)	2020-07-21	Bcl2-L13KO:mut/wt	188703	192663//1035:33//3	301557
1035:492	m	1035-Bcl2-L13KO(B15)xmtDNAtRNAA(C5024T)	2020-07-21	Bcl2-L13KO:mut/wt	188703	192663//1035:33//3	301558
1035:493	f	1035-Bcl2-L13KO(B15)xmtDNAtRNAA(C5024T)	2020-07-21	Bcl2-L13KO:mut/wt	188703	192663//1035:33//3	301559
1035:494	f	1035-Bcl2-L13KO(B15)xmtDNAtRNAA(C5024T)	2020-07-21	Bcl2-L13KO:mut/wt	188703	192663//1035:33//3	301560
1035:495	f	1035-Bcl2-L13KO(B15)xmtDNAtRNAA(C5024T)	2020-07-21	Bcl2-L13KO:mut/wt	188703	192663//1035:33//3	301561
1035:496	f	1035-Bcl2-L13KO(B15)xmtDNAtRNAA(C5024T)	2020-07-21	Bcl2-L13KO:mut/wt	188703	192663//1035:33//3	301562
1035:497	m	1035-Bcl2-L13KO(B15)xmtDNAtRNAA(C5024T)	2020-08-06	Bcl2-L13KO:mut/wt	228509	215088//1035:71//3	308260
1035:498	f	1035-Bcl2-L13KO(B15)xmtDNAtRNAA(C5024T)	2020-08-06	NA	228509	215088//1035:71//3	308261
1035:499	m	1035-Bcl2-L13KO(B15)xmtDNAtRNAA(C5024T)	2020-08-06	Bcl2-L13KO:mut/wt	228510	225432//1035:86//4	309506
1035:500	m	1035-Bcl2-L13KO(B15)xmtDNAtRNAA(C5024T)	2020-08-06	Bcl2-L13KO:mut/wt	228510	225432//1035:86//4	309507
1035:501	m	1035-Bcl2-L13KO(B15)xmtDNAtRNAA(C5024T)	2020-08-06	Bcl2-L13KO:mut/wt	228510	225432//1035:86//4	309508
1035:502	m	1035-Bcl2-L13KO(B15)xmtDNAtRNAA(C5024T)	2020-08-06	Bcl2-L13KO:mut/wt	228510	225432//1035:86//4	309509
1035:503	f	1035-Bcl2-L13KO(B15)xmtDNAtRNAA(C5024T)	2020-08-06	Bcl2-L13KO:mut/wt	228510	225432//1035:86//4	309510
1035:504	f	1035-Bcl2-L13KO(B15)xmtDNAtRNAA(C5024T)	2020-08-06	Bcl2-L13KO:mut/wt	228510	225432//1035:86//4	309511
1035:505	m	1035-Bcl2-L13KO(B15)xmtDNAtRNAA(C5024T)	2020-08-06	Bcl2-L13KO:mut/wt	220265	215073//1035:56//1	309514
1035:506	m	1035-Bcl2-L13KO(B15)xmtDNAtRNAA(C5024T)	2020-08-06	Bcl2-L13KO:mut/wt	220265	215073//1035:56//1	309515
1035:507	m	1035-Bcl2-L13KO(B15)xmtDNAtRNAA(C5024T)	2020-08-06	Bcl2-L13KO:mut/wt	220265	215073//1035:56//1	309516
1035:508	m	1035-Bcl2-L13KO(B15)xmtDNAtRNAA(C5024T)	2020-08-06	Bcl2-L13KO:mut/wt	220265	215073//1035:56//1	309517
1035:509	m	1035-Bcl2-L13KO(B15)xmtDNAtRNAA(C5024T)	2020-08-06	Bcl2-L13KO:mut/wt	220265	215073//1035:56//1	309518
1035:510	m	1035-Bcl2-L13KO(B15)xmtDNAtRNAA(C5024T)	2020-08-06	Bcl2-L13KO:wt/wt	228508	215090//1035:73//5	309519
1035:511	m	1035-Bcl2-L13KO(B15)xmtDNAtRNAA(C5024T)	2020-08-06	Bcl2-L13KO:wt/wt	228508	215090//1035:73//5	309520
1035:512	m	1035-Bcl2-L13KO(B15)xmtDNAtRNAA(C5024T)	2020-08-06	Bcl2-L13KO:wt/wt	228508	215090//1035:73//5	309521
1035:513	m	1035-Bcl2-L13KO(B15)xmtDNAtRNAA(C5024T)	2020-08-06	Bcl2-L13KO:wt/wt	228508	215090//1035:73//5	309522
1035:514	f	1035-Bcl2-L13KO(B15)xmtDNAtRNAA(C5024T)	2020-08-06	Bcl2-L13KO:wt/wt	228508	215090//1035:73//5	309523
1035:515	f	1035-Bcl2-L13KO(B15)xmtDNAtRNAA(C5024T)	2020-08-06	Bcl2-L13KO:wt/wt	228508	215090//1035:73//5	309524
1035:516	m	1035-Bcl2-L13KO(B15)xmtDNAtRNAA(C5024T)	2020-08-20	Bcl2-L13KO:mut/wt	228512	232693//1035:126//4	315288
1035:517	m	1035-Bcl2-L13KO(B15)xmtDNAtRNAA(C5024T)	2020-08-20	Bcl2-L13KO:mut/wt	228512	232693//1035:126//4	315289
1035:518	m	1035-Bcl2-L13KO(B15)xmtDNAtRNAA(C5024T)	2020-08-20	Bcl2-L13KO:mut/wt	228512	232693//1035:126//4	315290
1035:519	m	1035-Bcl2-L13KO(B15)xmtDNAtRNAA(C5024T)	2020-08-20	Bcl2-L13KO:mut/wt	228512	232693//1035:126//4	315291
1035:520	f	1035-Bcl2-L13KO(B15)xmtDNAtRNAA(C5024T)	2020-08-20	Bcl2-L13KO:mut/wt	228512	232693//1035:126//4	315292
1035:521	f	1035-Bcl2-L13KO(B15)xmtDNAtRNAA(C5024T)	2020-08-20	Bcl2-L13KO:mut/wt	228512	232693//1035:126//4	315293
1035:522	m	1035-Bcl2-L13KO(B15)xmtDNAtRNAA(C5024T)	2020-08-25	Bcl2-L13KO:mut/wt	228509	215088//1035:71//3	317599
1035:523	m	1035-Bcl2-L13KO(B15)xmtDNAtRNAA(C5024T)	2020-08-25	Bcl2-L13KO:mut/wt	228509	215088//1035:71//3	317600
1035:524	m	1035-Bcl2-L13KO(B15)xmtDNAtRNAA(C5024T)	2020-08-25	Bcl2-L13KO:mut/wt	228509	215088//1035:71//3	317601
1035:525	m	1035-Bcl2-L13KO(B15)xmtDNAtRNAA(C5024T)	2020-08-25	Bcl2-L13KO:mut/wt	228509	215088//1035:71//3	317602
1035:526	f	1035-Bcl2-L13KO(B15)xmtDNAtRNAA(C5024T)	2020-08-25	Bcl2-L13KO:mut/wt	228509	215088//1035:71//3	317603
1035:527	f	1035-Bcl2-L13KO(B15)xmtDNAtRNAA(C5024T)	2020-08-25	Bcl2-L13KO:mut/wt	228509	215088//1035:71//3	317604
1035:528	f	1035-Bcl2-L13KO(B15)xmtDNAtRNAA(C5024T)	2020-08-25	Bcl2-L13KO:mut/wt	228509	215088//1035:71//3	317605
1035:529	f	1035-Bcl2-L13KO(B15)xmtDNAtRNAA(C5024T)	2020-08-25	Bcl2-L13KO:mut/wt	228509	215088//1035:71//3	317606
1035:530	m	1035-Bcl2-L13KO(B15)xmtDNAtRNAA(C5024T)	2020-08-30	Bcl2-L13KO:mut/wt	228510	225432//1035:86//4	319252
1035:531	m	1035-Bcl2-L13KO(B15)xmtDNAtRNAA(C5024T)	2020-08-30	Bcl2-L13KO:mut/wt	228510	225432//1035:86//4	319253
1035:532	f	1035-Bcl2-L13KO(B15)xmtDNAtRNAA(C5024T)	2020-08-30	NA	228510	225432//1035:86//4	319254
1035:533	f	1035-Bcl2-L13KO(B15)xmtDNAtRNAA(C5024T)	2020-08-30	NA	228510	225432//1035:86//4	319255
1035:534	f	1035-Bcl2-L13KO(B15)xmtDNAtRNAA(C5024T)	2020-08-30	NA	228510	225432//1035:86//4	319256
1035:535	m	1035-Bcl2-L13KO(B15)xmtDNAtRNAA(C5024T)	2020-09-11	Bcl2-L13KO:mut/wt	228512	232693//1035:126//4	325502
1035:536	m	1035-Bcl2-L13KO(B15)xmtDNAtRNAA(C5024T)	2020-09-11	Bcl2-L13KO:mut/wt	228512	232693//1035:126//4	325503
1035:537	f	1035-Bcl2-L13KO(B15)xmtDNAtRNAA(C5024T)	2020-09-11	Bcl2-L13KO:mut/wt	228512	232693//1035:126//4	325504
1035:538	f	1035-Bcl2-L13KO(B15)xmtDNAtRNAA(C5024T)	2020-09-11	Bcl2-L13KO:mut/wt	228512	232693//1035:126//4	325505
1035:539	m	1035-Bcl2-L13KO(B15)xmtDNAtRNAA(C5024T)	2020-10-04	Bcl2-L13KO:mut/wt	228512	232693//1035:126//4	334785
1035:540	f	1035-Bcl2-L13KO(B15)xmtDNAtRNAA(C5024T)	2020-10-04	Bcl2-L13KO:mut/wt	228512	232693//1035:126//4	334786
1035:541	f	1035-Bcl2-L13KO(B15)xmtDNAtRNAA(C5024T)	2020-10-04	Bcl2-L13KO:mut/wt	228512	232693//1035:126//4	334787
1035:542	f	1035-Bcl2-L13KO(B15)xmtDNAtRNAA(C5024T)	2020-10-04	Bcl2-L13KO:mut/wt	228512	232693//1035:126//4	334788
1035:543	m	1035-Bcl2-L13KO(B15)xmtDNAtRNAA(C5024T)	2020-10-10	Bcl2-L13KO:mut/wt	228509	215088//1035:71//3	337110
1035:544	m	1035-Bcl2-L13KO(B15)xmtDNAtRNAA(C5024T)	2020-10-10	Bcl2-L13KO:mut/wt	228509	215088//1035:71//3	337111
1035:545	m	1035-Bcl2-L13KO(B15)xmtDNAtRNAA(C5024T)	2020-10-10	Bcl2-L13KO:mut/wt	228509	215088//1035:71//3	337112
1035:546	f	1035-Bcl2-L13KO(B15)xmtDNAtRNAA(C5024T)	2020-10-10	Bcl2-L13KO:mut/wt	228509	215088//1035:71//3	337113
1018:143	m	1018-mtDNAtRNAA(C5024T)xParkinKO	2019-11-20	ParkinKO:wt/wt	160836	157543//1018:47//5	203522
1018:144	m	1018-mtDNAtRNAA(C5024T)xParkinKO	2019-11-20	ParkinKO:wt/wt	160836	157543//1018:47//5	203523
1018:145	m	1018-mtDNAtRNAA(C5024T)xParkinKO	2019-11-20	ParkinKO:wt/wt	160836	157543//1018:47//5	203524
1018:146	f	1018-mtDNAtRNAA(C5024T)xParkinKO	2019-11-20	ParkinKO:wt/wt	160836	157543//1018:47//5	203525
1018:147	f	1018-mtDNAtRNAA(C5024T)xParkinKO	2019-11-20	ParkinKO:wt/wt	160836	157543//1018:47//5	203526
1018:148	f	1018-mtDNAtRNAA(C5024T)xParkinKO	2019-11-20	NA	160836	157543//1018:47//5	203527
1018:149	f	1018-mtDNAtRNAA(C5024T)xParkinKO	2019-11-20	ParkinKO:wt/wt	160836	157543//1018:47//5	203528
1018:150	f	1018-mtDNAtRNAA(C5024T)xParkinKO	2019-11-20	ParkinKO:wt/wt	160836	157543//1018:47//5	203529
1018:159	f	1018-mtDNAtRNAA(C5024T)xParkinKO	2019-11-20	ParkinKO:wt/wt	160837	165654//1018:57//2	203963
1018:162	m	1018-mtDNAtRNAA(C5024T)xParkinKO	2019-11-20	ParkinKO:wt/wt	160837	165654//1018:57//2	203987
1018:163	m	1018-mtDNAtRNAA(C5024T)xParkinKO	2019-11-20	ParkinKO:wt/wt	160837	165654//1018:57//2	203988
1018:164	m	1018-mtDNAtRNAA(C5024T)xParkinKO	2019-11-20	ParkinKO:wt/wt	160837	165654//1018:57//2	203989
1018:165	m	1018-mtDNAtRNAA(C5024T)xParkinKO	2019-11-20	ParkinKO:wt/wt	160837	165654//1018:57//2	203990
1018:166	f	1018-mtDNAtRNAA(C5024T)xParkinKO	2019-11-20	ParkinKO:wt/wt	160837	165654//1018:57//2	203991
1018:167	f	1018-mtDNAtRNAA(C5024T)xParkinKO	2019-11-20	ParkinKO:wt/wt	160837	165654//1018:57//2	203992
1018:168	f	1018-mtDNAtRNAA(C5024T)xParkinKO	2019-11-20	ParkinKO:wt/wt	160837	165654//1018:57//2	203993
1018:177	m	1018-mtDNAtRNAA(C5024T)xParkinKO	2019-11-20	ParkinKO:del/wt	171861	174373//1018:77//3	204052
1018:178	f	1018-mtDNAtRNAA(C5024T)xParkinKO	2019-11-20	ParkinKO:del/wt	171861	174373//1018:77//3	204053
1018:179	f	1018-mtDNAtRNAA(C5024T)xParkinKO	2019-11-20	ParkinKO:del/wt	171861	174373//1018:77//3	204054
1018:180	f	1018-mtDNAtRNAA(C5024T)xParkinKO	2019-11-20	ParkinKO:del/wt	171861	174373//1018:77//3	204055
1018:181	f	1018-mtDNAtRNAA(C5024T)xParkinKO	2019-11-20	ParkinKO:del/wt	171861	174373//1018:77//3	204057
1018:182	m	1018-mtDNAtRNAA(C5024T)xParkinKO	2019-11-22	ParkinKO:del/wt	157104	168151//1018:64//1	204079
1018:183	m	1018-mtDNAtRNAA(C5024T)xParkinKO	2019-11-22	ParkinKO:del/wt	157104	168151//1018:64//1	204080
1018:184	m	1018-mtDNAtRNAA(C5024T)xParkinKO	2019-11-22	ParkinKO:del/wt	157104	168151//1018:64//1	204081
1018:185	m	1018-mtDNAtRNAA(C5024T)xParkinKO	2019-11-22	ParkinKO:del/wt	157104	168151//1018:64//1	204082
1018:186	f	1018-mtDNAtRNAA(C5024T)xParkinKO	2019-11-22	ParkinKO:del/wt	157104	168151//1018:64//1	204083
1018:187	f	1018-mtDNAtRNAA(C5024T)xParkinKO	2019-11-22	ParkinKO:del/wt	157104	168151//1018:64//1	204084
1018:188	f	1018-mtDNAtRNAA(C5024T)xParkinKO	2019-11-22	ParkinKO:del/wt	157104	168151//1018:64//1	204085
1018:219	f	1018-mtDNAtRNAA(C5024T)xParkinKO	2019-12-18	NA	157104	168151//1018:64//1	216238
1018:220	f	1018-mtDNAtRNAA(C5024T)xParkinKO	2019-12-18	NA	157104	168151//1018:64//1	216239
1018:221	f	1018-mtDNAtRNAA(C5024T)xParkinKO	2019-12-18	NA	157104	168151//1018:64//1	216242
1018:222	f	1018-mtDNAtRNAA(C5024T)xParkinKO	2019-12-18	NA	157104	168151//1018:64//1	216245
1018:223	f	1018-mtDNAtRNAA(C5024T)xParkinKO	2019-12-18	NA	157104	168151//1018:64//1	216248
1018:224	f	1018-mtDNAtRNAA(C5024T)xParkinKO	2019-12-18	NA	157104	168151//1018:64//1	216251
1018:225	f	1018-mtDNAtRNAA(C5024T)xParkinKO	2019-12-13	NA	171861	174373//1018:77//3	216262
1018:226	f	1018-mtDNAtRNAA(C5024T)xParkinKO	2019-12-13	NA	171861	174373//1018:77//3	216263
1018:227	f	1018-mtDNAtRNAA(C5024T)xParkinKO	2019-12-13	NA	171861	174373//1018:77//3	216264
1018:228	f	1018-mtDNAtRNAA(C5024T)xParkinKO	2019-12-13	NA	171861	174373//1018:77//3	216265
1018:229	f	1018-mtDNAtRNAA(C5024T)xParkinKO	2019-12-13	NA	171861	174373//1018:77//3	216266
1018:236	m	1018-mtDNAtRNAA(C5024T)xParkinKO	2019-12-13	NA	160836	157543//1018:47//5	216356
1018:237	m	1018-mtDNAtRNAA(C5024T)xParkinKO	2019-12-13	NA	160836	157543//1018:47//5	216357
1018:238	m	1018-mtDNAtRNAA(C5024T)xParkinKO	2019-12-13	NA	160836	157543//1018:47//5	216358
1018:239	m	1018-mtDNAtRNAA(C5024T)xParkinKO	2019-12-13	NA	160836	157543//1018:47//5	216359
1018:240	m	1018-mtDNAtRNAA(C5024T)xParkinKO	2019-12-13	NA	160836	157543//1018:47//5	216360
1018:241	m	1018-mtDNAtRNAA(C5024T)xParkinKO	2019-12-13	NA	160836	157543//1018:47//5	216361
1018:242	m	1018-mtDNAtRNAA(C5024T)xParkinKO	2019-12-13	NA	160836	157543//1018:47//5	216362
1018:250	f	1018-mtDNAtRNAA(C5024T)xParkinKO	2019-12-13	NA	160836	157543//1018:47//5	216405
1018:251	f	1018-mtDNAtRNAA(C5024T)xParkinKO	2019-12-13	NA	160837	165654//1018:57//2	216406
1018:252	f	1018-mtDNAtRNAA(C5024T)xParkinKO	2019-12-13	NA	160837	165654//1018:57//2	216407
1018:253	f	1018-mtDNAtRNAA(C5024T)xParkinKO	2019-12-13	NA	160837	165654//1018:57//2	216408
1018:254	m	1018-mtDNAtRNAA(C5024T)xParkinKO	2019-12-13	NA	160837	165654//1018:57//2	216409
1018:255	m	1018-mtDNAtRNAA(C5024T)xParkinKO	2019-12-13	NA	160837	165654//1018:57//2	216410
1018:258	m	1018-mtDNAtRNAA(C5024T)xParkinKO	2019-12-18	NA	157104	168151//1018:64//1	216413
1018:259	m	1018-mtDNAtRNAA(C5024T)xParkinKO	2019-12-18	NA	157104	168151//1018:64//1	216414
1018:260	m	1018-mtDNAtRNAA(C5024T)xParkinKO	2019-12-18	NA	157104	168151//1018:64//1	216415
1018:267	m	1018-mtDNAtRNAA(C5024T)xParkinKO	2019-12-13	ParkinKO:del/wt	171861	174373//1018:77//3	216432
1018:272	f	1018-mtDNAtRNAA(C5024T)xParkinKO	2020-01-07	ParkinKO:del/wt	171861	174373//1018:77//3	222769
1018:273	f	1018-mtDNAtRNAA(C5024T)xParkinKO	2020-01-07	ParkinKO:del/wt	171861	174373//1018:77//3	222770
1018:274	f	1018-mtDNAtRNAA(C5024T)xParkinKO	2020-01-07	ParkinKO:del/wt	171861	174373//1018:77//3	222771
1018:275	m	1018-mtDNAtRNAA(C5024T)xParkinKO	2020-01-07	ParkinKO:del/wt	171861	174373//1018:77//3	222772
1018:276	m	1018-mtDNAtRNAA(C5024T)xParkinKO	2020-01-07	ParkinKO:del/wt	171861	174373//1018:77//3	222773
1018:277	m	1018-mtDNAtRNAA(C5024T)xParkinKO	2020-01-07	ParkinKO:del/wt	171861	174373//1018:77//3	222774
1018:278	m	1018-mtDNAtRNAA(C5024T)xParkinKO	2020-01-05	ParkinKO:wt/wt	160836	157543//1018:47//5	222776
1018:279	m	1018-mtDNAtRNAA(C5024T)xParkinKO	2020-01-05	ParkinKO:wt/wt	160836	157543//1018:47//5	222777
1018:280	f	1018-mtDNAtRNAA(C5024T)xParkinKO	2020-01-09	ParkinKO:del/wt	157104	168151//1018:64//1	222779
1018:281	f	1018-mtDNAtRNAA(C5024T)xParkinKO	2020-01-09	ParkinKO:del/wt	157104	168151//1018:64//1	222780
1018:282	f	1018-mtDNAtRNAA(C5024T)xParkinKO	2020-01-09	ParkinKO:del/wt	157104	168151//1018:64//1	222781
1018:283	f	1018-mtDNAtRNAA(C5024T)xParkinKO	2020-01-09	ParkinKO:del/wt	157104	168151//1018:64//1	222782
1018:284	m	1018-mtDNAtRNAA(C5024T)xParkinKO	2020-01-09	ParkinKO:del/wt	157104	168151//1018:64//1	222783
1018:285	m	1018-mtDNAtRNAA(C5024T)xParkinKO	2020-01-09	ParkinKO:del/wt	157104	168151//1018:64//1	222784
1018:286	m	1018-mtDNAtRNAA(C5024T)xParkinKO	2020-01-09	ParkinKO:del/wt	157104	168151//1018:64//1	222785
1018:287	m	1018-mtDNAtRNAA(C5024T)xParkinKO	2020-01-09	ParkinKO:del/wt	157104	168151//1018:64//1	222786
1018:295	f	1018-mtDNAtRNAA(C5024T)xParkinKO	2020-01-05	ParkinKO:wt/wt	160836	157543//1018:47//5	223311
1018:296	f	1018-mtDNAtRNAA(C5024T)xParkinKO	2020-01-05	ParkinKO:wt/wt	160836	157543//1018:47//5	223312
1018:297	f	1018-mtDNAtRNAA(C5024T)xParkinKO	2020-01-05	ParkinKO:wt/wt	160836	157543//1018:47//5	223313
1018:298	f	1018-mtDNAtRNAA(C5024T)xParkinKO	2020-01-05	ParkinKO:wt/wt	160836	157543//1018:47//5	223314
1018:299	f	1018-mtDNAtRNAA(C5024T)xParkinKO	2020-01-05	ParkinKO:wt/wt	160836	157543//1018:47//5	223315
1018:300	f	1018-mtDNAtRNAA(C5024T)xParkinKO	2020-01-05	ParkinKO:wt/wt	160836	157543//1018:47//5	223316
1018:312	m	1018-mtDNAtRNAA(C5024T)xParkinKO	2020-01-21	ParkinKO:wt/wt	160837	165654//1018:57//2	225766
1018:313	m	1018-mtDNAtRNAA(C5024T)xParkinKO	2020-01-21	ParkinKO:wt/wt	160837	165654//1018:57//2	225767
1018:314	m	1018-mtDNAtRNAA(C5024T)xParkinKO	2020-01-21	ParkinKO:wt/wt	160837	165654//1018:57//2	225768
1018:315	m	1018-mtDNAtRNAA(C5024T)xParkinKO	2020-01-21	ParkinKO:wt/wt	160837	165654//1018:57//2	225769
1018:316	m	1018-mtDNAtRNAA(C5024T)xParkinKO	2020-01-21	ParkinKO:wt/wt	160837	165654//1018:57//2	225770
1018:317	f	1018-mtDNAtRNAA(C5024T)xParkinKO	2020-01-21	ParkinKO:wt/wt	160837	165654//1018:57//2	225771
1018:318	f	1018-mtDNAtRNAA(C5024T)xParkinKO	2020-01-21	ParkinKO:wt/wt	160837	165654//1018:57//2	225772
1018:319	f	1018-mtDNAtRNAA(C5024T)xParkinKO	2020-01-21	ParkinKO:wt/wt	160837	165654//1018:57//2	225773
1018:320	f	1018-mtDNAtRNAA(C5024T)xParkinKO	2020-01-21	ParkinKO:wt/wt	160837	165654//1018:57//2	225774
1018:321	f	1018-mtDNAtRNAA(C5024T)xParkinKO	2020-01-21	ParkinKO:wt/wt	160837	165654//1018:57//2	225775
1018:322	f	1018-mtDNAtRNAA(C5024T)xParkinKO	2020-01-21	ParkinKO:wt/wt	160837	165654//1018:57//2	225776
1018:323	f	1018-mtDNAtRNAA(C5024T)xParkinKO	2020-01-21	ParkinKO:wt/wt	160837	165654//1018:57//2	225777
1018:324	f	1018-mtDNAtRNAA(C5024T)xParkinKO	2020-02-02	ParkinKO:del/wt	171861	174373//1018:77//3	232863
1018:325	f	1018-mtDNAtRNAA(C5024T)xParkinKO	2020-02-02	ParkinKO:del/wt	171861	174373//1018:77//3	232864
1018:329	m	1018-mtDNAtRNAA(C5024T)xParkinKO	2020-02-02	ParkinKO:del/wt	171861	174373//1018:77//3	232876
1018:330	m	1018-mtDNAtRNAA(C5024T)xParkinKO	2020-02-02	ParkinKO:del/wt	171861	174373//1018:77//3	232877
1018:331	m	1018-mtDNAtRNAA(C5024T)xParkinKO	2020-02-02	ParkinKO:del/wt	171861	174373//1018:77//3	232878
1018:334	f	1018-mtDNAtRNAA(C5024T)xParkinKO	2020-02-19	ParkinKO:wt/wt	160837	165654//1018:57//2	240147
1018:335	f	1018-mtDNAtRNAA(C5024T)xParkinKO	2020-02-19	ParkinKO:wt/wt	160837	165654//1018:57//2	240148
1018:336	f	1018-mtDNAtRNAA(C5024T)xParkinKO	2020-02-19	ParkinKO:wt/wt	160837	165654//1018:57//2	240149
1018:337	f	1018-mtDNAtRNAA(C5024T)xParkinKO	2020-02-19	ParkinKO:wt/wt	160837	165654//1018:57//2	240150
1018:338	f	1018-mtDNAtRNAA(C5024T)xParkinKO	2020-02-19	ParkinKO:wt/wt	160837	165654//1018:57//2	240151
1018:339	m	1018-mtDNAtRNAA(C5024T)xParkinKO	2020-02-19	ParkinKO:wt/wt	160837	165654//1018:57//2	240152
1018:340	m	1018-mtDNAtRNAA(C5024T)xParkinKO	2020-02-19	ParkinKO:wt/wt	160837	165654//1018:57//2	240153
1018:341	m	1018-mtDNAtRNAA(C5024T)xParkinKO	2020-02-19	ParkinKO:wt/wt	160837	165654//1018:57//2	240154
1018:342	m	1018-mtDNAtRNAA(C5024T)xParkinKO	2020-02-15	ParkinKO:wt/wt	160836	157543//1018:47//5	240155
1018:343	m	1018-mtDNAtRNAA(C5024T)xParkinKO	2020-02-15	ParkinKO:wt/wt	160836	157543//1018:47//5	240156
1018:344	m	1018-mtDNAtRNAA(C5024T)xParkinKO	2020-02-15	ParkinKO:wt/wt	160836	157543//1018:47//5	240157
1018:345	m	1018-mtDNAtRNAA(C5024T)xParkinKO	2020-02-15	ParkinKO:wt/wt	160836	157543//1018:47//5	240158
1018:346	m	1018-mtDNAtRNAA(C5024T)xParkinKO	2020-02-24	ParkinKO:del/wt	157104	168151//1018:64//1	241788
1018:347	f	1018-mtDNAtRNAA(C5024T)xParkinKO	2020-02-24	ParkinKO:del/wt	157104	168151//1018:64//1	241852
1018:348	f	1018-mtDNAtRNAA(C5024T)xParkinKO	2020-02-24	ParkinKO:del/wt	157104	168151//1018:64//1	241853
1018:349	f	1018-mtDNAtRNAA(C5024T)xParkinKO	2020-02-24	ParkinKO:del/wt	157104	168151//1018:64//1	241854
1018:350	f	1018-mtDNAtRNAA(C5024T)xParkinKO	2020-02-24	ParkinKO:del/wt	157104	168151//1018:64//1	241855
1018:351	f	1018-mtDNAtRNAA(C5024T)xParkinKO	2020-02-24	ParkinKO:del/wt	157104	168151//1018:64//1	241856
1018:352	f	1018-mtDNAtRNAA(C5024T)xParkinKO	2020-02-24	ParkinKO:del/wt	157104	168151//1018:64//1	241857
1018:353	f	1018-mtDNAtRNAA(C5024T)xParkinKO	2020-02-24	ParkinKO:del/wt	171861	174373//1018:77//3	245108
1018:354	f	1018-mtDNAtRNAA(C5024T)xParkinKO	2020-02-24	ParkinKO:del/wt	171861	174373//1018:77//3	245109
1018:355	f	1018-mtDNAtRNAA(C5024T)xParkinKO	2020-02-24	ParkinKO:del/wt	171861	174373//1018:77//3	245110
1018:356	f	1018-mtDNAtRNAA(C5024T)xParkinKO	2020-02-24	ParkinKO:del/wt	171861	174373//1018:77//3	245111
1018:357	f	1018-mtDNAtRNAA(C5024T)xParkinKO	2020-02-24	ParkinKO:del/wt	171861	174373//1018:77//3	245112
1018:358	f	1018-mtDNAtRNAA(C5024T)xParkinKO	2020-02-24	ParkinKO:del/wt	171861	174373//1018:77//3	245113
1018:359	f	1018-mtDNAtRNAA(C5024T)xParkinKO	2020-02-24	ParkinKO:del/wt	171861	174373//1018:77//3	245114
1018:360	f	1018-mtDNAtRNAA(C5024T)xParkinKO	2020-02-15	ParkinKO:wt/wt	160836	157543//1018:47//5	245370
1018:361	f	1018-mtDNAtRNAA(C5024T)xParkinKO	2020-02-15	ParkinKO:wt/wt	160836	157543//1018:47//5	245371
1018:366	m	1018-mtDNAtRNAA(C5024T)xParkinKO	2020-03-05	ParkinKO:del/wt	220260	204026//1018:175//4	245804
1018:367	m	1018-mtDNAtRNAA(C5024T)xParkinKO	2020-03-05	ParkinKO:del/wt	220260	204026//1018:175//4	245805
1018:368	m	1018-mtDNAtRNAA(C5024T)xParkinKO	2020-03-05	ParkinKO:del/wt	220260	204026//1018:175//4	245806
1018:369	m	1018-mtDNAtRNAA(C5024T)xParkinKO	2020-03-05	ParkinKO:del/wt	220260	204026//1018:175//4	245807
1018:370	f	1018-mtDNAtRNAA(C5024T)xParkinKO	2020-03-05	ParkinKO:del/wt	220260	204026//1018:175//4	245808
1018:371	f	1018-mtDNAtRNAA(C5024T)xParkinKO	2020-03-05	ParkinKO:del/wt	220260	204026//1018:175//4	245809
1018:372	f	1018-mtDNAtRNAA(C5024T)xParkinKO	2020-03-05	ParkinKO:del/wt	220260	204026//1018:175//4	245810
1018:373	m	1018-mtDNAtRNAA(C5024T)xParkinKO	2020-03-05	ParkinKO:del/wt	220261	216418//1018:263//1	245816
1018:374	m	1018-mtDNAtRNAA(C5024T)xParkinKO	2020-03-05	ParkinKO:del/wt	220261	216418//1018:263//1	245817
1018:375	m	1018-mtDNAtRNAA(C5024T)xParkinKO	2020-03-05	ParkinKO:del/wt	220261	216418//1018:263//1	245818
1018:376	f	1018-mtDNAtRNAA(C5024T)xParkinKO	2020-03-05	ParkinKO:del/wt	220261	216418//1018:263//1	245819
1018:377	f	1018-mtDNAtRNAA(C5024T)xParkinKO	2020-03-05	ParkinKO:del/wt	220261	216418//1018:263//1	245820
1018:378	f	1018-mtDNAtRNAA(C5024T)xParkinKO	2020-03-05	ParkinKO:del/wt	220261	216418//1018:263//1	245821
1018:379	f	1018-mtDNAtRNAA(C5024T)xParkinKO	2020-03-05	ParkinKO:del/wt	220261	216418//1018:263//1	245822
1018:380	m	1018-mtDNAtRNAA(C5024T)xParkinKO	2020-03-05	ParkinKO:wt/wt	220262	200427//1018:130//3	245841
1018:381	m	1018-mtDNAtRNAA(C5024T)xParkinKO	2020-03-05	ParkinKO:wt/wt	220262	200427//1018:130//3	245842
1018:382	m	1018-mtDNAtRNAA(C5024T)xParkinKO	2020-03-05	ParkinKO:wt/wt	220262	200427//1018:130//3	245843
1018:383	m	1018-mtDNAtRNAA(C5024T)xParkinKO	2020-03-05	ParkinKO:wt/wt	220262	200427//1018:130//3	245844
1018:384	f	1018-mtDNAtRNAA(C5024T)xParkinKO	2020-03-05	ParkinKO:wt/wt	220262	200427//1018:130//3	245845
1018:385	f	1018-mtDNAtRNAA(C5024T)xParkinKO	2020-03-05	ParkinKO:wt/wt	220262	200427//1018:130//3	245846
1018:386	f	1018-mtDNAtRNAA(C5024T)xParkinKO	2020-03-05	ParkinKO:wt/wt	220262	200427//1018:130//3	245847
1018:387	m	1018-mtDNAtRNAA(C5024T)xParkinKO	2020-03-05	ParkinKO:del/wt	220264	187992//1018:109//1	245859
1018:388	m	1018-mtDNAtRNAA(C5024T)xParkinKO	2020-03-05	ParkinKO:del/wt	220264	187992//1018:109//1	245860
1018:389	m	1018-mtDNAtRNAA(C5024T)xParkinKO	2020-03-05	ParkinKO:del/wt	220264	187992//1018:109//1	245861
1018:390	m	1018-mtDNAtRNAA(C5024T)xParkinKO	2020-03-05	ParkinKO:del/wt	220264	187992//1018:109//1	245862
1018:391	f	1018-mtDNAtRNAA(C5024T)xParkinKO	2020-03-05	ParkinKO:del/wt	220264	187992//1018:109//1	245864
1018:392	f	1018-mtDNAtRNAA(C5024T)xParkinKO	2020-03-05	ParkinKO:del/wt	220264	187992//1018:109//1	245865
1018:393	f	1018-mtDNAtRNAA(C5024T)xParkinKO	2020-03-05	ParkinKO:del/wt	220264	187992//1018:109//1	245866
1018:394	f	1018-mtDNAtRNAA(C5024T)xParkinKO	2020-03-05	ParkinKO:del/wt	220264	187992//1018:109//1	245867
1018:395	m	1018-mtDNAtRNAA(C5024T)xParkinKO	2020-03-05	ParkinKO:wt/wt	220263	203963//1018:159//4	245900
1018:396	m	1018-mtDNAtRNAA(C5024T)xParkinKO	2020-03-05	ParkinKO:wt/wt	220263	203963//1018:159//4	245901
1018:397	m	1018-mtDNAtRNAA(C5024T)xParkinKO	2020-03-05	ParkinKO:wt/wt	220263	203963//1018:159//4	245902
1018:398	m	1018-mtDNAtRNAA(C5024T)xParkinKO	2020-03-05	ParkinKO:wt/wt	220263	203963//1018:159//4	245903
1018:399	m	1018-mtDNAtRNAA(C5024T)xParkinKO	2020-03-05	ParkinKO:wt/wt	220263	203963//1018:159//4	245904
1018:400	m	1018-mtDNAtRNAA(C5024T)xParkinKO	2020-03-05	ParkinKO:wt/wt	220263	203963//1018:159//4	245905
1018:401	m	1018-mtDNAtRNAA(C5024T)xParkinKO	2020-03-05	ParkinKO:wt/wt	220263	203963//1018:159//4	245906
1018:402	f	1018-mtDNAtRNAA(C5024T)xParkinKO	2020-03-05	ParkinKO:wt/wt	220263	203963//1018:159//4	245913
1018:403	f	1018-mtDNAtRNAA(C5024T)xParkinKO	2020-03-05	ParkinKO:wt/wt	220263	203963//1018:159//4	245914
1018:418	f	1018-mtDNAtRNAA(C5024T)xParkinKO	2020-03-17	ParkinKO:del/wt	157104	168151//1018:64//1	250907
1018:419	f	1018-mtDNAtRNAA(C5024T)xParkinKO	2020-03-17	ParkinKO:del/wt	157104	168151//1018:64//1	250908
1018:420	f	1018-mtDNAtRNAA(C5024T)xParkinKO	2020-03-17	ParkinKO:del/wt	157104	168151//1018:64//1	250909
1018:421	m	1018-mtDNAtRNAA(C5024T)xParkinKO	2020-03-17	ParkinKO:del/wt	157104	168151//1018:64//1	250910
1018:422	m	1018-mtDNAtRNAA(C5024T)xParkinKO	2020-03-17	ParkinKO:del/wt	157104	168151//1018:64//1	250911
1018:423	m	1018-mtDNAtRNAA(C5024T)xParkinKO	2020-03-17	ParkinKO:del/wt	157104	168151//1018:64//1	250912
1018:424	m	1018-mtDNAtRNAA(C5024T)xParkinKO	2020-03-31	ParkinKO:wt/wt	160837	165654//1018:57//2	255667
1018:426	f	1018-mtDNAtRNAA(C5024T)xParkinKO	2020-03-29	ParkinKO:del/wt	220260	204026//1018:175//4	259362
1018:427	f	1018-mtDNAtRNAA(C5024T)xParkinKO	2020-03-29	ParkinKO:del/wt	220260	204026//1018:175//4	259363
1018:428	f	1018-mtDNAtRNAA(C5024T)xParkinKO	2020-03-31	ParkinKO:wt/wt	220262	200427//1018:130//3	259426
1018:429	m	1018-mtDNAtRNAA(C5024T)xParkinKO	2020-03-31	ParkinKO:wt/wt	220262	200427//1018:130//3	259711
1018:430	m	1018-mtDNAtRNAA(C5024T)xParkinKO	2020-03-29	ParkinKO:wt/wt	220263	203963//1018:159//4	260563
1018:431	m	1018-mtDNAtRNAA(C5024T)xParkinKO	2020-03-29	ParkinKO:wt/wt	220263	203963//1018:159//4	260564
1018:432	m	1018-mtDNAtRNAA(C5024T)xParkinKO	2020-03-29	ParkinKO:wt/wt	220263	203963//1018:159//4	260565
1018:433	m	1018-mtDNAtRNAA(C5024T)xParkinKO	2020-03-28	ParkinKO:del/wt	220264	187992//1018:109//1	260566
1018:434	m	1018-mtDNAtRNAA(C5024T)xParkinKO	2020-03-28	ParkinKO:del/wt	220264	187992//1018:109//1	260567
1018:435	m	1018-mtDNAtRNAA(C5024T)xParkinKO	2020-03-28	ParkinKO:del/wt	220264	187992//1018:109//1	260568
1018:436	f	1018-mtDNAtRNAA(C5024T)xParkinKO	2020-03-28	ParkinKO:del/wt	220264	187992//1018:109//1	260569
1018:437	f	1018-mtDNAtRNAA(C5024T)xParkinKO	2020-03-28	ParkinKO:del/wt	220264	187992//1018:109//1	260570
1018:438	m	1018-mtDNAtRNAA(C5024T)xParkinKO	2020-03-29	ParkinKO:del/wt	220260	204026//1018:175//4	260571
1018:439	m	1018-mtDNAtRNAA(C5024T)xParkinKO	2020-03-29	ParkinKO:del/wt	220260	204026//1018:175//4	260572
1018:440	m	1018-mtDNAtRNAA(C5024T)xParkinKO	2020-03-29	ParkinKO:del/wt	220260	204026//1018:175//4	260573
1018:441	m	1018-mtDNAtRNAA(C5024T)xParkinKO	2020-03-29	NA	220260	204026//1018:175//4	260574
1018:442	m	1018-mtDNAtRNAA(C5024T)xParkinKO	2020-03-29	ParkinKO:del/wt	220260	204026//1018:175//4	260575
1018:443	m	1018-mtDNAtRNAA(C5024T)xParkinKO	2020-03-29	ParkinKO:del/wt	220260	204026//1018:175//4	260576
1018:444	m	1018-mtDNAtRNAA(C5024T)xParkinKO	2020-03-29	ParkinKO:del/wt	220260	204026//1018:175//4	260577
1018:445	m	1018-mtDNAtRNAA(C5024T)xParkinKO	2020-03-29	ParkinKO:del/wt	220260	204026//1018:175//4	260578
1018:446	m	1018-mtDNAtRNAA(C5024T)xParkinKO	2020-04-11	ParkinKO:wt/wt	160836	157543//1018:47//5	260744
1018:447	m	1018-mtDNAtRNAA(C5024T)xParkinKO	2020-04-11	ParkinKO:wt/wt	160836	157543//1018:47//5	260745
1018:448	m	1018-mtDNAtRNAA(C5024T)xParkinKO	2020-04-11	ParkinKO:wt/wt	160836	157543//1018:47//5	260746
1018:449	f	1018-mtDNAtRNAA(C5024T)xParkinKO	2020-04-11	NA	160836	157543//1018:47//5	260747
1018:450	f	1018-mtDNAtRNAA(C5024T)xParkinKO	2020-04-11	ParkinKO:wt/wt	160836	157543//1018:47//5	260748
1018:451	f	1018-mtDNAtRNAA(C5024T)xParkinKO	2020-04-11	NA	160836	157543//1018:47//5	260749
1018:452	f	1018-mtDNAtRNAA(C5024T)xParkinKO	2020-04-11	ParkinKO:wt/wt	160836	157543//1018:47//5	260750
1018:456	f	1018-mtDNAtRNAA(C5024T)xParkinKO	2020-04-07	ParkinKO:del/wt	171861	174373//1018:77//3	262737
1018:457	f	1018-mtDNAtRNAA(C5024T)xParkinKO	2020-04-07	ParkinKO:del/wt	171861	174373//1018:77//3	262738
1018:458	f	1018-mtDNAtRNAA(C5024T)xParkinKO	2020-04-07	ParkinKO:del/wt	171861	174373//1018:77//3	262739
1018:459	f	1018-mtDNAtRNAA(C5024T)xParkinKO	2020-04-07	ParkinKO:del/wt	171861	174373//1018:77//3	262740
1018:460	f	1018-mtDNAtRNAA(C5024T)xParkinKO	2020-03-29	ParkinKO:wt/wt	220263	203963//1018:159//4	262741
1018:461	f	1018-mtDNAtRNAA(C5024T)xParkinKO	2020-03-29	ParkinKO:wt/wt	220263	203963//1018:159//4	262742
1018:462	f	1018-mtDNAtRNAA(C5024T)xParkinKO	2020-03-29	ParkinKO:wt/wt	220263	203963//1018:159//4	262743
1018:463	f	1018-mtDNAtRNAA(C5024T)xParkinKO	2020-03-29	ParkinKO:wt/wt	220263	203963//1018:159//4	262744
1018:464	m	1018-mtDNAtRNAA(C5024T)xParkinKO	2020-04-07	ParkinKO:del/wt	171861	174373//1018:77//3	262745
1018:465	m	1018-mtDNAtRNAA(C5024T)xParkinKO	2020-04-07	NA	171861	174373//1018:77//3	262746
1018:466	m	1018-mtDNAtRNAA(C5024T)xParkinKO	2020-04-07	ParkinKO:del/wt	171861	174373//1018:77//3	262747
1018:467	f	1018-mtDNAtRNAA(C5024T)xParkinKO	2020-04-09	ParkinKO:del/wt	157104	168151//1018:64//1	262748
1018:468	f	1018-mtDNAtRNAA(C5024T)xParkinKO	2020-04-09	ParkinKO:del/wt	157104	168151//1018:64//1	262749
1018:469	f	1018-mtDNAtRNAA(C5024T)xParkinKO	2020-04-09	ParkinKO:del/wt	157104	168151//1018:64//1	262750
1018:470	f	1018-mtDNAtRNAA(C5024T)xParkinKO	2020-04-09	ParkinKO:del/wt	157104	168151//1018:64//1	262751
1018:471	m	1018-mtDNAtRNAA(C5024T)xParkinKO	2020-04-09	NA	157104	168151//1018:64//1	262752
1018:472	m	1018-mtDNAtRNAA(C5024T)xParkinKO	2020-04-09	ParkinKO:del/wt	157104	168151//1018:64//1	262753
1018:473	f	1018-mtDNAtRNAA(C5024T)xParkinKO	2020-04-18	ParkinKO:del/wt	220264	187992//1018:109//1	264034
1018:474	f	1018-mtDNAtRNAA(C5024T)xParkinKO	2020-04-18	ParkinKO:del/wt	220264	187992//1018:109//1	264035
1018:475	f	1018-mtDNAtRNAA(C5024T)xParkinKO	2020-04-18	ParkinKO:del/wt	220264	187992//1018:109//1	264036
1018:476	m	1018-mtDNAtRNAA(C5024T)xParkinKO	2020-04-18	ParkinKO:del/wt	220264	187992//1018:109//1	264040
1018:477	m	1018-mtDNAtRNAA(C5024T)xParkinKO	2020-04-18	ParkinKO:del/wt	220264	187992//1018:109//1	264041
1018:478	m	1018-mtDNAtRNAA(C5024T)xParkinKO	2020-04-18	ParkinKO:del/wt	220264	187992//1018:109//1	264042
1018:479	m	1018-mtDNAtRNAA(C5024T)xParkinKO	2020-04-18	ParkinKO:del/wt	220264	187992//1018:109//1	264043
1018:480	m	1018-mtDNAtRNAA(C5024T)xParkinKO	2020-04-18	ParkinKO:del/wt	220264	187992//1018:109//1	264044
1018:481	m	1018-mtDNAtRNAA(C5024T)xParkinKO	2020-04-18	ParkinKO:del/wt	220264	187992//1018:109//1	264045
1018:482	m	1018-mtDNAtRNAA(C5024T)xParkinKO	2020-04-18	ParkinKO:wt/wt	220262	200427//1018:130//3	264091
1018:483	m	1018-mtDNAtRNAA(C5024T)xParkinKO	2020-04-18	ParkinKO:wt/wt	220262	200427//1018:130//3	264092
1018:484	f	1018-mtDNAtRNAA(C5024T)xParkinKO	2020-04-18	ParkinKO:wt/wt	220262	200427//1018:130//3	264096
1018:485	f	1018-mtDNAtRNAA(C5024T)xParkinKO	2020-04-18	ParkinKO:wt/wt	220262	200427//1018:130//3	264097
1018:486	f	1018-mtDNAtRNAA(C5024T)xParkinKO	2020-04-19	ParkinKO:del/wt	220261	216418//1018:263//1	264324
1018:487	f	1018-mtDNAtRNAA(C5024T)xParkinKO	2020-04-19	ParkinKO:del/wt	220261	216418//1018:263//1	264325
1018:488	f	1018-mtDNAtRNAA(C5024T)xParkinKO	2020-04-19	ParkinKO:del/wt	220261	216418//1018:263//1	264326
1018:489	f	1018-mtDNAtRNAA(C5024T)xParkinKO	2020-04-19	ParkinKO:del/wt	220261	216418//1018:263//1	264327
1018:490	f	1018-mtDNAtRNAA(C5024T)xParkinKO	2020-04-19	ParkinKO:del/wt	220261	216418//1018:263//1	264328
1018:491	f	1018-mtDNAtRNAA(C5024T)xParkinKO	2020-04-19	ParkinKO:del/wt	220261	216418//1018:263//1	264329
1018:492	m	1018-mtDNAtRNAA(C5024T)xParkinKO	2020-04-19	ParkinKO:del/wt	220261	216418//1018:263//1	264392
1018:493	m	1018-mtDNAtRNAA(C5024T)xParkinKO	2020-04-19	ParkinKO:del/wt	220261	216418//1018:263//1	264393
1018:494	m	1018-mtDNAtRNAA(C5024T)xParkinKO	2020-04-19	ParkinKO:del/wt	220261	216418//1018:263//1	264394
1018:495	m	1018-mtDNAtRNAA(C5024T)xParkinKO	2020-04-19	ParkinKO:del/wt	220261	216418//1018:263//1	264395
1018:496	m	1018-mtDNAtRNAA(C5024T)xParkinKO	2020-05-09	ParkinKO:wt/wt	220263	203963//1018:159//4	272161
1018:497	m	1018-mtDNAtRNAA(C5024T)xParkinKO	2020-05-09	ParkinKO:wt/wt	220263	203963//1018:159//4	272162
1018:498	m	1018-mtDNAtRNAA(C5024T)xParkinKO	2020-05-09	ParkinKO:wt/wt	220263	203963//1018:159//4	272163
1018:499	m	1018-mtDNAtRNAA(C5024T)xParkinKO	2020-05-09	ParkinKO:wt/wt	220263	203963//1018:159//4	272164
1018:500	m	1018-mtDNAtRNAA(C5024T)xParkinKO	2020-05-09	ParkinKO:wt/wt	220263	203963//1018:159//4	272165
1018:501	m	1018-mtDNAtRNAA(C5024T)xParkinKO	2020-05-09	ParkinKO:wt/wt	220263	203963//1018:159//4	272166
1018:502	f	1018-mtDNAtRNAA(C5024T)xParkinKO	2020-05-09	ParkinKO:wt/wt	220263	203963//1018:159//4	272167
1018:503	f	1018-mtDNAtRNAA(C5024T)xParkinKO	2020-05-09	ParkinKO:wt/wt	220263	203963//1018:159//4	272168
1018:504	f	1018-mtDNAtRNAA(C5024T)xParkinKO	2020-05-09	ParkinKO:wt/wt	220263	203963//1018:159//4	272169
1018:505	f	1018-mtDNAtRNAA(C5024T)xParkinKO	2020-05-09	ParkinKO:wt/wt	220263	203963//1018:159//4	272170
1018:506	m	1018-mtDNAtRNAA(C5024T)xParkinKO	2020-05-14	ParkinKO:del/wt	220260	204026//1018:175//4	273589
1018:507	m	1018-mtDNAtRNAA(C5024T)xParkinKO	2020-05-14	ParkinKO:del/wt	220260	204026//1018:175//4	273590
1018:508	m	1018-mtDNAtRNAA(C5024T)xParkinKO	2020-05-14	ParkinKO:del/wt	220260	204026//1018:175//4	273591
1018:509	m	1018-mtDNAtRNAA(C5024T)xParkinKO	2020-05-14	ParkinKO:del/wt	220260	204026//1018:175//4	273592
1018:510	f	1018-mtDNAtRNAA(C5024T)xParkinKO	2020-05-14	ParkinKO:del/wt	220260	204026//1018:175//4	273593
1018:511	f	1018-mtDNAtRNAA(C5024T)xParkinKO	2020-05-14	ParkinKO:del/wt	220260	204026//1018:175//4	273594
1018:512	f	1018-mtDNAtRNAA(C5024T)xParkinKO	2020-05-14	ParkinKO:del/wt	220260	204026//1018:175//4	273595
1018:513	m	1018-mtDNAtRNAA(C5024T)xParkinKO	2020-06-02	ParkinKO:del/wt	220261	216418//1018:263//1	282353
1018:514	m	1018-mtDNAtRNAA(C5024T)xParkinKO	2020-06-02	ParkinKO:del/wt	220261	216418//1018:263//1	282354
1018:515	m	1018-mtDNAtRNAA(C5024T)xParkinKO	2020-06-02	ParkinKO:del/wt	220261	216418//1018:263//1	282355
1018:516	f	1018-mtDNAtRNAA(C5024T)xParkinKO	2020-06-02	ParkinKO:del/wt	220261	216418//1018:263//1	282356
1018:517	f	1018-mtDNAtRNAA(C5024T)xParkinKO	2020-06-02	ParkinKO:del/wt	220261	216418//1018:263//1	282357
1018:518	f	1018-mtDNAtRNAA(C5024T)xParkinKO	2020-06-02	ParkinKO:del/wt	220261	216418//1018:263//1	282358
1018:519	f	1018-mtDNAtRNAA(C5024T)xParkinKO	2020-06-02	ParkinKO:del/wt	220261	216418//1018:263//1	282359
1018:520	m	1018-mtDNAtRNAA(C5024T)xParkinKO	2020-06-03	ParkinKO:wt/wt	220263	203963//1018:159//4	282370
1018:521	m	1018-mtDNAtRNAA(C5024T)xParkinKO	2020-06-03	ParkinKO:wt/wt	220263	203963//1018:159//4	282371
1018:522	m	1018-mtDNAtRNAA(C5024T)xParkinKO	2020-06-03	ParkinKO:wt/wt	220263	203963//1018:159//4	282372
1018:523	m	1018-mtDNAtRNAA(C5024T)xParkinKO	2020-06-03	ParkinKO:wt/wt	220263	203963//1018:159//4	282373
1018:524	f	1018-mtDNAtRNAA(C5024T)xParkinKO	2020-06-03	ParkinKO:wt/wt	220263	203963//1018:159//4	282374
1018:525	f	1018-mtDNAtRNAA(C5024T)xParkinKO	2020-06-03	ParkinKO:wt/wt	220263	203963//1018:159//4	282375
1018:526	f	1018-mtDNAtRNAA(C5024T)xParkinKO	2020-06-03	ParkinKO:wt/wt	220263	203963//1018:159//4	282376
1018:527	f	1018-mtDNAtRNAA(C5024T)xParkinKO	2020-06-05	ParkinKO:del/wt	220264	187992//1018:109//1	283742
1018:528	m	1018-mtDNAtRNAA(C5024T)xParkinKO	2020-06-05	ParkinKO:del/wt	220260	204026//1018:175//4	283743
1018:529	m	1018-mtDNAtRNAA(C5024T)xParkinKO	2020-06-05	ParkinKO:del/wt	220260	204026//1018:175//4	283744
1018:530	m	1018-mtDNAtRNAA(C5024T)xParkinKO	2020-06-05	ParkinKO:del/wt	220260	204026//1018:175//4	283745
1018:531	f	1018-mtDNAtRNAA(C5024T)xParkinKO	2020-06-05	ParkinKO:del/wt	220260	204026//1018:175//4	283746
1018:532	f	1018-mtDNAtRNAA(C5024T)xParkinKO	2020-06-05	ParkinKO:del/wt	220260	204026//1018:175//4	283747
1018:533	f	1018-mtDNAtRNAA(C5024T)xParkinKO	2020-06-05	ParkinKO:del/wt	220260	204026//1018:175//4	283748
1018:534	f	1018-mtDNAtRNAA(C5024T)xParkinKO	2020-06-05	ParkinKO:del/wt	220260	204026//1018:175//4	283749
1018:535	f	1018-mtDNAtRNAA(C5024T)xParkinKO	2020-06-05	ParkinKO:del/wt	220260	204026//1018:175//4	283750
1018:536	f	1018-mtDNAtRNAA(C5024T)xParkinKO	2020-06-05	ParkinKO:del/wt	220260	204026//1018:175//4	283751
1018:537	f	1018-mtDNAtRNAA(C5024T)xParkinKO	2020-06-05	ParkinKO:del/wt	220260	204026//1018:175//4	283752
1018:538	f	1018-mtDNAtRNAA(C5024T)xParkinKO	2020-06-05	ParkinKO:del/wt	220260	204026//1018:175//4	283753
1018:539	m	1018-mtDNAtRNAA(C5024T)xParkinKO	2020-06-07	ParkinKO:wt/wt	220262	200427//1018:130//3	284396
1018:540	m	1018-mtDNAtRNAA(C5024T)xParkinKO	2020-06-07	ParkinKO:wt/wt	220262	200427//1018:130//3	284397
1018:541	f	1018-mtDNAtRNAA(C5024T)xParkinKO	2020-06-07	ParkinKO:wt/wt	220262	200427//1018:130//3	284398
1018:542	f	1018-mtDNAtRNAA(C5024T)xParkinKO	2020-06-07	ParkinKO:wt/wt	220262	200427//1018:130//3	284399
1018:543	f	1018-mtDNAtRNAA(C5024T)xParkinKO	2020-06-07	ParkinKO:wt/wt	220262	200427//1018:130//3	284400
1018:544	f	1018-mtDNAtRNAA(C5024T)xParkinKO	2020-06-07	ParkinKO:wt/wt	220262	200427//1018:130//3	284401
1018:545	f	1018-mtDNAtRNAA(C5024T)xParkinKO	2020-06-07	NA	220262	200427//1018:130//3	284402
1018:546	m	1018-mtDNAtRNAA(C5024T)xParkinKO	2020-06-29	ParkinKO:wt/wt	220262	200427//1018:130//3	293342
1018:547	m	1018-mtDNAtRNAA(C5024T)xParkinKO	2020-06-29	ParkinKO:wt/wt	220262	200427//1018:130//3	293343
1018:548	m	1018-mtDNAtRNAA(C5024T)xParkinKO	2020-06-29	ParkinKO:wt/wt	220262	200427//1018:130//3	293344
1018:549	m	1018-mtDNAtRNAA(C5024T)xParkinKO	2020-06-29	ParkinKO:wt/wt	220262	200427//1018:130//3	293345
1018:550	f	1018-mtDNAtRNAA(C5024T)xParkinKO	2020-06-29	NA	220262	200427//1018:130//3	293346
1018:551	f	1018-mtDNAtRNAA(C5024T)xParkinKO	2020-06-28	ParkinKO:del/wt	220260	204026//1018:175//4	294739
1018:552	f	1018-mtDNAtRNAA(C5024T)xParkinKO	2020-06-28	ParkinKO:del/wt	220260	204026//1018:175//4	294740
1018:553	f	1018-mtDNAtRNAA(C5024T)xParkinKO	2020-06-28	ParkinKO:del/wt	220260	204026//1018:175//4	294741
1018:554	f	1018-mtDNAtRNAA(C5024T)xParkinKO	2020-06-28	ParkinKO:del/wt	220260	204026//1018:175//4	294742
1018:555	m	1018-mtDNAtRNAA(C5024T)xParkinKO	2020-06-28	ParkinKO:del/wt	220260	204026//1018:175//4	294743
1018:556	m	1018-mtDNAtRNAA(C5024T)xParkinKO	2020-06-28	ParkinKO:del/wt	220260	204026//1018:175//4	294744
1018:557	m	1018-mtDNAtRNAA(C5024T)xParkinKO	2020-06-28	ParkinKO:del/wt	220260	204026//1018:175//4	294745
1018:558	f	1018-mtDNAtRNAA(C5024T)xParkinKO	2020-06-27	NA	220264	187992//1018:109//1	295746
1018:559	m	1018-mtDNAtRNAA(C5024T)xParkinKO	2020-07-16	ParkinKO:del/wt	220261	216418//1018:263//1	300324
1018:560	f	1018-mtDNAtRNAA(C5024T)xParkinKO	2020-07-16	ParkinKO:del/wt	220261	216418//1018:263//1	300325
1018:561	f	1018-mtDNAtRNAA(C5024T)xParkinKO	2020-07-16	ParkinKO:del/wt	220261	216418//1018:263//1	300326
1018:562	f	1018-mtDNAtRNAA(C5024T)xParkinKO	2020-07-16	ParkinKO:del/wt	220261	216418//1018:263//1	300327
1018:563	f	1018-mtDNAtRNAA(C5024T)xParkinKO	2020-07-16	ParkinKO:del/wt	220261	216418//1018:263//1	300328
1018:564	f	1018-mtDNAtRNAA(C5024T)xParkinKO	2020-07-16	ParkinKO:del/wt	220261	216418//1018:263//1	300329
1018:565	f	1018-mtDNAtRNAA(C5024T)xParkinKO	2020-07-16	ParkinKO:del/wt	220261	216418//1018:263//1	300330
1018:566	f	1018-mtDNAtRNAA(C5024T)xParkinKO	2020-08-28	NA	220263	203963//1018:159//4	318599
1018:567	f	1018-mtDNAtRNAA(C5024T)xParkinKO	2020-08-28	NA	220263	203963//1018:159//4	318600
1060:145	m	1060-Ulk1KOxmtDNAtRNAA(C5024T)	2020-07-21	Ulk1:del/wt	278714	268299//1060:45//4	301466
1060:146	m	1060-Ulk1KOxmtDNAtRNAA(C5024T)	2020-07-21	Ulk1:del/wt	278714	268299//1060:45//4	301467
1060:147	m	1060-Ulk1KOxmtDNAtRNAA(C5024T)	2020-07-21	Ulk1:del/wt	278714	268299//1060:45//4	301468
1060:148	f	1060-Ulk1KOxmtDNAtRNAA(C5024T)	2020-07-21	Ulk1:del/wt	278714	268299//1060:45//4	301469
1060:149	f	1060-Ulk1KOxmtDNAtRNAA(C5024T)	2020-07-21	Ulk1:del/wt	278714	268299//1060:45//4	301470
1060:150	f	1060-Ulk1KOxmtDNAtRNAA(C5024T)	2020-07-21	Ulk1:del/wt	278714	268299//1060:45//4	301471
1060:151	f	1060-Ulk1KOxmtDNAtRNAA(C5024T)	2020-07-21	Ulk1:del/wt	278714	268299//1060:45//4	301472
1060:156	m	1060-Ulk1KOxmtDNAtRNAA(C5024T)	2020-08-02	Ulk1:del/wt	278724	276612//1060:93//5	307334
1060:157	m	1060-Ulk1KOxmtDNAtRNAA(C5024T)	2020-08-02	Ulk1:del/wt	278724	276612//1060:93//5	307335
1060:158	m	1060-Ulk1KOxmtDNAtRNAA(C5024T)	2020-08-02	Ulk1:del/wt	278724	276612//1060:93//5	307336
1060:159	m	1060-Ulk1KOxmtDNAtRNAA(C5024T)	2020-08-02	Ulk1:del/wt	278724	276612//1060:93//5	307337
1060:160	f	1060-Ulk1KOxmtDNAtRNAA(C5024T)	2020-08-02	Ulk1:del/wt	278724	276612//1060:93//5	307338
1060:161	f	1060-Ulk1KOxmtDNAtRNAA(C5024T)	2020-08-02	Ulk1:del/wt	278724	276612//1060:93//5	307339
1060:188	m	1060-Ulk1KOxmtDNAtRNAA(C5024T)	2020-08-17	Ulk1:del/wt	278714	268299//1060:45//4	315505
1060:189	m	1060-Ulk1KOxmtDNAtRNAA(C5024T)	2020-08-17	Ulk1:del/wt	278714	268299//1060:45//4	315506
1060:190	f	1060-Ulk1KOxmtDNAtRNAA(C5024T)	2020-08-17	Ulk1:del/wt	278714	268299//1060:45//4	315507
1060:191	f	1060-Ulk1KOxmtDNAtRNAA(C5024T)	2020-08-17	Ulk1:del/wt	278714	268299//1060:45//4	315509
1060:192	f	1060-Ulk1KOxmtDNAtRNAA(C5024T)	2020-08-17	Ulk1:del/wt	278714	268299//1060:45//4	315510
1060:193	f	1060-Ulk1KOxmtDNAtRNAA(C5024T)	2020-08-17	Ulk1:del/wt	278714	268299//1060:45//4	315511
1060:194	m	1060-Ulk1KOxmtDNAtRNAA(C5024T)	2020-08-23	Ulk1:del/wt	278724	276612//1060:93//5	317485
1060:195	m	1060-Ulk1KOxmtDNAtRNAA(C5024T)	2020-08-23	Ulk1:del/wt	278724	276612//1060:93//5	317486
1060:196	m	1060-Ulk1KOxmtDNAtRNAA(C5024T)	2020-08-23	Ulk1:del/wt	278724	276612//1060:93//5	317487
1060:197	f	1060-Ulk1KOxmtDNAtRNAA(C5024T)	2020-08-23	Ulk1:del/wt	278724	276612//1060:93//5	317488
1060:198	f	1060-Ulk1KOxmtDNAtRNAA(C5024T)	2020-08-23	Ulk1:del/wt	278724	276612//1060:93//5	317489
1060:199	m	1060-Ulk1KOxmtDNAtRNAA(C5024T)	2020-08-23	Ulk1:del/wt	278724	276612//1060:93//5	322401
1060:247	f	1060-Ulk1KOxmtDNAtRNAA(C5024T)	2020-09-10	Ulk1:del/wt	278714	268299//1060:45//4	326092
1060:210	m	1060-Ulk1KOxmtDNAtRNAA(C5024T)	2020-09-18	NA	278724	276612//1060:93//5	329115
1060:211	m	1060-Ulk1KOxmtDNAtRNAA(C5024T)	2020-09-18	NA	278724	276612//1060:93//5	329116
1060:212	f	1060-Ulk1KOxmtDNAtRNAA(C5024T)	2020-09-18	NA	278724	276612//1060:93//5	329117
1060:213	f	1060-Ulk1KOxmtDNAtRNAA(C5024T)	2020-09-18	NA	278724	276612//1060:93//5	329118
1060:228	m	1060-Ulk1KOxmtDNAtRNAA(C5024T)	2020-10-02	Ulk1:del/wt	278714	268299//1060:45//4	334789
1060:229	m	1060-Ulk1KOxmtDNAtRNAA(C5024T)	2020-10-02	Ulk1:del/wt	278714	268299//1060:45//4	334790
1060:230	m	1060-Ulk1KOxmtDNAtRNAA(C5024T)	2020-10-02	NA	278714	268299//1060:45//4	334791
1060:231	f	1060-Ulk1KOxmtDNAtRNAA(C5024T)	2020-10-02	Ulk1:del/wt	278714	268299//1060:45//4	334792
1060:232	f	1060-Ulk1KOxmtDNAtRNAA(C5024T)	2020-10-02	Ulk1:del/wt	278714	268299//1060:45//4	334793
1060:233	m	1060-Ulk1KOxmtDNAtRNAA(C5024T)	2020-10-05	NA	308341	296398//1060:133//1	335009
1060:234	m	1060-Ulk1KOxmtDNAtRNAA(C5024T)	2020-10-05	NA	308341	296398//1060:133//1	335010
1060:235	f	1060-Ulk1KOxmtDNAtRNAA(C5024T)	2020-10-05	NA	308341	296398//1060:133//1	335011
1060:236	f	1060-Ulk1KOxmtDNAtRNAA(C5024T)	2020-10-05	NA	308341	296398//1060:133//1	335012
1060:237	f	1060-Ulk1KOxmtDNAtRNAA(C5024T)	2020-10-05	NA	308341	296398//1060:133//1	335013
1060:238	m	1060-Ulk1KOxmtDNAtRNAA(C5024T)	2020-10-05	Ulk1:del/wt	308342	293425//1060:126//5	337058
1060:239	m	1060-Ulk1KOxmtDNAtRNAA(C5024T)	2020-10-05	Ulk1:del/wt	308342	293425//1060:126//5	337059
1060:240	f	1060-Ulk1KOxmtDNAtRNAA(C5024T)	2020-10-05	Ulk1:del/wt	308342	293425//1060:126//5	337060
1060:241	f	1060-Ulk1KOxmtDNAtRNAA(C5024T)	2020-10-05	Ulk1:del/wt	308342	293425//1060:126//5	337061
1060:242	m	1060-Ulk1KOxmtDNAtRNAA(C5024T)	2020-10-07	Ulk1:del/wt	308341	296398//1060:133//1	337076
1060:243	m	1060-Ulk1KOxmtDNAtRNAA(C5024T)	2020-10-07	Ulk1:del/wt	308341	296398//1060:133//1	337077
1060:244	f	1060-Ulk1KOxmtDNAtRNAA(C5024T)	2020-10-07	Ulk1:del/wt	308341	296398//1060:133//1	337078
1060:245	f	1060-Ulk1KOxmtDNAtRNAA(C5024T)	2020-10-07	Ulk1:del/wt	308341	296398//1060:133//1	337079
1060:246	f	1060-Ulk1KOxmtDNAtRNAA(C5024T)	2020-10-07	Ulk1:del/wt	308341	296398//1060:133//1	337080
1060:257	m	1060-Ulk1KOxmtDNAtRNAA(C5024T)	2020-10-27	Ulk1:del/wt	308342	293425//1060:126//5	344837
1060:258	m	1060-Ulk1KOxmtDNAtRNAA(C5024T)	2020-10-27	Ulk1:del/wt	308342	293425//1060:126//5	344838
1060:259	f	1060-Ulk1KOxmtDNAtRNAA(C5024T)	2020-10-27	Ulk1:del/wt	308342	293425//1060:126//5	344839
1060:260	m	1060-Ulk1KOxmtDNAtRNAA(C5024T)	2020-10-27	Ulk1:del/wt	278724	276612//1060:93//5	344840
1060:261	m	1060-Ulk1KOxmtDNAtRNAA(C5024T)	2020-10-27	Ulk1:del/wt	278724	276612//1060:93//5	344841
1060:262	f	1060-Ulk1KOxmtDNAtRNAA(C5024T)	2020-10-27	Ulk1:del/wt	278724	276612//1060:93//5	344842
1060:263	f	1060-Ulk1KOxmtDNAtRNAA(C5024T)	2020-10-27	Ulk1:del/wt	278724	276612//1060:93//5	344843
1060:264	f	1060-Ulk1KOxmtDNAtRNAA(C5024T)	2020-10-27	Ulk1:del/wt	278724	276612//1060:93//5	344844
1060:271	m	1060-Ulk1KOxmtDNAtRNAA(C5024T)	2020-11-18	Ulk1:del/wt	308342	293425//1060:126//5	354937
1060:272	m	1060-Ulk1KOxmtDNAtRNAA(C5024T)	2020-11-18	Ulk1:del/wt	308342	293425//1060:126//5	354938
1060:273	m	1060-Ulk1KOxmtDNAtRNAA(C5024T)	2020-11-18	Ulk1:del/wt	308342	293425//1060:126//5	354939
1060:274	m	1060-Ulk1KOxmtDNAtRNAA(C5024T)	2020-11-25	Ulk1:del/wt	278724	276612//1060:93//5	357411
1060:275	f	1060-Ulk1KOxmtDNAtRNAA(C5024T)	2020-11-25	Ulk1:del/wt	278724	276612//1060:93//5	357412
1060:276	m	1060-Ulk1KOxmtDNAtRNAA(C5024T)	2020-11-26	Ulk1:del/wt	308341	296398//1060:133//1	357430
1060:277	m	1060-Ulk1KOxmtDNAtRNAA(C5024T)	2020-11-26	Ulk1:del/wt	308341	296398//1060:133//1	357431
1060:278	m	1060-Ulk1KOxmtDNAtRNAA(C5024T)	2020-11-26	Ulk1:del/wt	308341	296398//1060:133//1	357432
1060:279	f	1060-Ulk1KOxmtDNAtRNAA(C5024T)	2020-11-26	Ulk1:del/wt	308341	296398//1060:133//1	357433
1060:280	f	1060-Ulk1KOxmtDNAtRNAA(C5024T)	2020-11-26	Ulk1:del/wt	308341	296398//1060:133//1	357434
1060:281	f	1060-Ulk1KOxmtDNAtRNAA(C5024T)	2020-11-26	Ulk1:del/wt	308341	296398//1060:133//1	357435
1060:289	m	1060-Ulk1KOxmtDNAtRNAA(C5024T)	2021-01-05	Ulk1:del/wt	308342	293425//1060:126//5	374058
1060:290	m	1060-Ulk1KOxmtDNAtRNAA(C5024T)	2021-01-05	Ulk1:del/wt	308342	293425//1060:126//5	374059
1060:291	m	1060-Ulk1KOxmtDNAtRNAA(C5024T)	2021-01-05	Ulk1:del/wt	308342	293425//1060:126//5	374060
1060:292	f	1060-Ulk1KOxmtDNAtRNAA(C5024T)	2021-01-05	Ulk1:del/wt	308342	293425//1060:126//5	374061
1060:293	f	1060-Ulk1KOxmtDNAtRNAA(C5024T)	2021-01-17	Ulk1:del/wt	308341	296398//1060:133//1	379550
1060:294	f	1060-Ulk1KOxmtDNAtRNAA(C5024T)	2021-01-17	Ulk1:del/wt	308341	296398//1060:133//1	379551
1060:295	f	1060-Ulk1KOxmtDNAtRNAA(C5024T)	2021-01-17	Ulk1:del/wt	308341	296398//1060:133//1	379552
1060:312	m	1060-Ulk1KOxmtDNAtRNAA(C5024T)	2021-03-06	Ulk1:del/del	326922//1007:368//1	331276//1060:226//2	401181
1060:313	m	1060-Ulk1KOxmtDNAtRNAA(C5024T)	2021-03-06	Ulk1:del/del	326922//1007:368//1	331276//1060:226//2	401182
1060:314	m	1060-Ulk1KOxmtDNAtRNAA(C5024T)	2021-03-06	Ulk1:del/del	326922//1007:368//1	331276//1060:226//2	401183
1060:315	m	1060-Ulk1KOxmtDNAtRNAA(C5024T)	2021-03-06	Ulk1:del/del	326922//1007:368//1	331276//1060:226//2	401184
1060:316	f	1060-Ulk1KOxmtDNAtRNAA(C5024T)	2021-03-06	Ulk1:del/del	326922//1007:368//1	331276//1060:226//2	401185
1060:317	m	1060-Ulk1KOxmtDNAtRNAA(C5024T)	2021-03-11	Ulk1:del/del	326923//1007:369//2	361499//1060:287//1	403645
1060:318	f	1060-Ulk1KOxmtDNAtRNAA(C5024T)	2021-03-11	Ulk1:del/wt	326923//1007:369//2	361499//1060:287//1	403646
1060:319	f	1060-Ulk1KOxmtDNAtRNAA(C5024T)	2021-03-11	Ulk1:del/wt	326923//1007:369//2	361499//1060:287//1	403647
1060:320	f	1060-Ulk1KOxmtDNAtRNAA(C5024T)	2021-03-11	NA	326923//1007:369//2	361499//1060:287//1	403648
1060:332	m	1060-Ulk1KOxmtDNAtRNAA(C5024T)	2021-04-14	Ulk1:del/del	326922//1007:368//1	331276//1060:226//2	417536
1060:333	f	1060-Ulk1KOxmtDNAtRNAA(C5024T)	2021-04-14	Ulk1:del/del	326922//1007:368//1	331276//1060:226//2	417537
1060:334	f	1060-Ulk1KOxmtDNAtRNAA(C5024T)	2021-04-14	Ulk1:del/del	326922//1007:368//1	331276//1060:226//2	417538
1060:344	f	1060-Ulk1KOxmtDNAtRNAA(C5024T)	2021-04-25	Ulk1:del/del	326923//1007:369//2	361499//1060:287//1	423208
1060:351	m	1060-Ulk1KOxmtDNAtRNAA(C5024T)	2021-05-08	Ulk1:del/del	326922//1007:368//1	331276//1060:226//2	428300
1060:352	m	1060-Ulk1KOxmtDNAtRNAA(C5024T)	2021-05-08	Ulk1:del/del	326922//1007:368//1	331276//1060:226//2	428301
1060:353	m	1060-Ulk1KOxmtDNAtRNAA(C5024T)	2021-05-08	NA	326922//1007:368//1	331276//1060:226//2	428302
1060:367	m	1060-Ulk1KOxmtDNAtRNAA(C5024T)	2021-06-03	Ulk1:del/del	326923//1007:369//2	361499//1060:287//1	440069
1060:368	f	1060-Ulk1KOxmtDNAtRNAA(C5024T)	2021-06-03	Ulk1:del/del	326923//1007:369//2	361499//1060:287//1	440070
1060:369	f	1060-Ulk1KOxmtDNAtRNAA(C5024T)	2021-06-03	NA	326923//1007:369//2	361499//1060:287//1	440071
1060:375	m	1060-Ulk1KOxmtDNAtRNAA(C5024T)	2021-07-16	Ulk1:del/wt	415181//1007:441//1	417537//1060:333//1	458219
1060:376	m	1060-Ulk1KOxmtDNAtRNAA(C5024T)	2021-07-16	Ulk1:del/wt	415181//1007:441//1	417537//1060:333//1	458220
1060:377	f	1060-Ulk1KOxmtDNAtRNAA(C5024T)	2021-07-16	Ulk1:del/wt	415181//1007:441//1	417537//1060:333//1	458221
1060:378	f	1060-Ulk1KOxmtDNAtRNAA(C5024T)	2021-07-16	Ulk1:del/wt	415181//1007:441//1	417537//1060:333//1	458222
1060:379	m	1060-Ulk1KOxmtDNAtRNAA(C5024T)	2021-08-07	Ulk1:del/del	415181//1007:441//1	417537//1060:333//1	467603
1060:380	m	1060-Ulk1KOxmtDNAtRNAA(C5024T)	2021-08-07	Ulk1:del/del	415181//1007:441//1	417537//1060:333//1	467604
1060:381	f	1060-Ulk1KOxmtDNAtRNAA(C5024T)	2021-08-07	Ulk1:del/del	415181//1007:441//1	417537//1060:333//1	467605
1060:382	f	1060-Ulk1KOxmtDNAtRNAA(C5024T)	2021-08-07	Ulk1:del/del	415181//1007:441//1	417537//1060:333//1	467606
1060:387	m	1060-Ulk1KOxmtDNAtRNAA(C5024T)	2021-08-06	Ulk1:del/del	393112//1060:303//3	433922//1060:361//4	470546
1060:388	f	1060-Ulk1KOxmtDNAtRNAA(C5024T)	2021-08-06	Ulk1:del/del	393112//1060:303//3	433922//1060:361//4	470547
1060:389	m	1060-Ulk1KOxmtDNAtRNAA(C5024T)	2021-08-29	Ulk1:del/wt	415181//1007:441//1	417537//1060:333//1	476711
1060:390	f	1060-Ulk1KOxmtDNAtRNAA(C5024T)	2021-08-29	Ulk1:del/wt	415181//1007:441//1	417537//1060:333//1	476712
1060:391	f	1060-Ulk1KOxmtDNAtRNAA(C5024T)	2021-08-29	Ulk1:del/wt	415181//1007:441//1	417537//1060:333//1	476713
1060:392	f	1060-Ulk1KOxmtDNAtRNAA(C5024T)	2021-08-29	Ulk1:del/wt	415181//1007:441//1	417537//1060:333//1	476714
1060:393	m	1060-Ulk1KOxmtDNAtRNAA(C5024T)	2021-09-21	Ulk1:del/del	393112//1060:303//3	433922//1060:361//4	485199
1060:394	f	1060-Ulk1KOxmtDNAtRNAA(C5024T)	2021-09-21	Ulk1:del/del	393112//1060:303//3	433922//1060:361//4	485200
1060:395	m	1060-Ulk1KOxmtDNAtRNAA(C5024T)	2021-09-28	Ulk1:del/del	426168//1060:345//1	433920//1060:359//2	487931
1060:396	m	1060-Ulk1KOxmtDNAtRNAA(C5024T)	2021-09-28	Ulk1:del/del	426168//1060:345//1	433920//1060:359//2	487932
1060:397	f	1060-Ulk1KOxmtDNAtRNAA(C5024T)	2021-09-28	Ulk1:del/del	426168//1060:345//1	433920//1060:359//2	487933
1060:398	f	1060-Ulk1KOxmtDNAtRNAA(C5024T)	2021-09-28	Ulk1:del/del	426168//1060:345//1	433920//1060:359//2	487934
1060:399	m	1060-Ulk1KOxmtDNAtRNAA(C5024T)	2021-10-12	Ulk1:del/del	393112//1060:303//3	433922//1060:361//4	495866
1060:400	f	1060-Ulk1KOxmtDNAtRNAA(C5024T)	2021-10-12	Ulk1:del/del	393112//1060:303//3	433922//1060:361//4	495867
1060:401	f	1060-Ulk1KOxmtDNAtRNAA(C5024T)	2021-10-12	Ulk1:del/del	393112//1060:303//3	433922//1060:361//4	495868
1060:402	m	1060-Ulk1KOxmtDNAtRNAA(C5024T)	2021-10-21	Ulk1:del/wt	415181//1007:441//1	417537//1060:333//1	496767
1060:403	m	1060-Ulk1KOxmtDNAtRNAA(C5024T)	2021-10-21	Ulk1:del/wt	415181//1007:441//1	417537//1060:333//1	496768
1060:404	m	1060-Ulk1KOxmtDNAtRNAA(C5024T)	2021-10-21	Ulk1:del/wt	415181//1007:441//1	417537//1060:333//1	496769
1060:405	m	1060-Ulk1KOxmtDNAtRNAA(C5024T)	2021-10-26	Ulk1:del/del	445402//1060:371//2	467606//1060:382//2	499438
1060:406	m	1060-Ulk1KOxmtDNAtRNAA(C5024T)	2021-10-26	Ulk1:del/del	445402//1060:371//2	467606//1060:382//2	499439
1060:407	m	1060-Ulk1KOxmtDNAtRNAA(C5024T)	2021-10-26	Ulk1:del/del	445402//1060:371//2	467606//1060:382//2	499440
1060:408	f	1060-Ulk1KOxmtDNAtRNAA(C5024T)	2021-10-26	Ulk1:del/del	445402//1060:371//2	467606//1060:382//2	499441
1060:409	m	1060-Ulk1KOxmtDNAtRNAA(C5024T)	2021-11-21	Ulk1:del/del	382172//1060:297//2	436548//1060:366//2	512451
1060:410	m	1060-Ulk1KOxmtDNAtRNAA(C5024T)	2021-11-21	Ulk1:del/del	382172//1060:297//2	436548//1060:366//2	512452
1060:411	f	1060-Ulk1KOxmtDNAtRNAA(C5024T)	2021-11-21	NA	382172//1060:297//2	436548//1060:366//2	512453
1060:412	f	1060-Ulk1KOxmtDNAtRNAA(C5024T)	2021-11-21	Ulk1:del/del	382172//1060:297//2	436548//1060:366//2	512454
1060:413	m	1060-Ulk1KOxmtDNAtRNAA(C5024T)	2021-12-05	Ulk1:del/del	470546//1060:387//6	467605//1060:381//1	515547
1060:414	m	1060-Ulk1KOxmtDNAtRNAA(C5024T)	2021-12-05	Ulk1:del/del	470546//1060:387//6	467605//1060:381//1	515548
1060:415	f	1060-Ulk1KOxmtDNAtRNAA(C5024T)	2021-12-05	NA	470546//1060:387//6	467605//1060:381//1	515549
1060:416	m	1060-Ulk1KOxmtDNAtRNAA(C5024T)	2021-12-26	Ulk1:del/del	470546//1060:387//6	467605//1060:381//1	524168
1060:417	m	1060-Ulk1KOxmtDNAtRNAA(C5024T)	2021-12-26	Ulk1:del/del	470546//1060:387//6	467605//1060:381//1	524169
1060:418	f	1060-Ulk1KOxmtDNAtRNAA(C5024T)	2021-12-26	Ulk1:del/del	470546//1060:387//6	467605//1060:381//1	524170
1060:419	f	1060-Ulk1KOxmtDNAtRNAA(C5024T)	2021-12-26	Ulk1:del/del	470546//1060:387//6	467605//1060:381//1	524171
1060:420	m	1060-Ulk1KOxmtDNAtRNAA(C5024T)	2022-01-03	Ulk1:del/wt	488044	487933//1060:397//1	527151
1060:421	m	1060-Ulk1KOxmtDNAtRNAA(C5024T)	2022-01-03	Ulk1:del/wt	488044	487933//1060:397//1	527152
1060:422	m	1060-Ulk1KOxmtDNAtRNAA(C5024T)	2022-01-03	Ulk1:del/wt	488044	487933//1060:397//1	527153
1060:423	f	1060-Ulk1KOxmtDNAtRNAA(C5024T)	2022-01-03	Ulk1:del/wt	488044	487933//1060:397//1	527154
1060:424	f	1060-Ulk1KOxmtDNAtRNAA(C5024T)	2022-01-03	Ulk1:del/wt	488044	487933//1060:397//1	527155
1060:425	f	1060-Ulk1KOxmtDNAtRNAA(C5024T)	2022-01-03	Ulk1:del/wt	488044	487933//1060:397//1	527156
1060:426	m	1060-Ulk1KOxmtDNAtRNAA(C5024T)	2022-01-05	Ulk1:del/wt	488040	495867//1060:400//1	528509
1060:427	m	1060-Ulk1KOxmtDNAtRNAA(C5024T)	2022-01-05	Ulk1:del/wt	488040	495867//1060:400//1	528510
1060:428	m	1060-Ulk1KOxmtDNAtRNAA(C5024T)	2022-01-05	Ulk1:del/wt	488040	495867//1060:400//1	528511
1060:429	f	1060-Ulk1KOxmtDNAtRNAA(C5024T)	2022-01-05	Ulk1:del/wt	488040	495867//1060:400//1	528512
1060:430	f	1060-Ulk1KOxmtDNAtRNAA(C5024T)	2022-01-05	Ulk1:del/wt	488040	495867//1060:400//1	528513
1060:431	f	1060-Ulk1KOxmtDNAtRNAA(C5024T)	2022-01-05	Ulk1:del/wt	488040	495867//1060:400//1	528514
1060:432	f	1060-Ulk1KOxmtDNAtRNAA(C5024T)	2022-01-05	Ulk1:del/wt	488040	495867//1060:400//1	528515
1060:433	f	1060-Ulk1KOxmtDNAtRNAA(C5024T)	2022-01-05	Ulk1:del/wt	488040	495867//1060:400//1	528516
1060:434	m	1060-Ulk1KOxmtDNAtRNAA(C5024T)	2022-01-06	Ulk1:del/del	382172//1060:297//2	436548//1060:366//2	530860
1060:435	f	1060-Ulk1KOxmtDNAtRNAA(C5024T)	2022-01-06	Ulk1:del/del	382172//1060:297//2	436548//1060:366//2	530861
1060:436	f	1060-Ulk1KOxmtDNAtRNAA(C5024T)	2022-01-06	Ulk1:del/del	382172//1060:297//2	436548//1060:366//2	530862
1060:437	m	1060-Ulk1KOxmtDNAtRNAA(C5024T)	2022-01-16	Ulk1:del/wt	488041	495868//1060:401//2	533578
1060:438	f	1060-Ulk1KOxmtDNAtRNAA(C5024T)	2022-01-16	Ulk1:del/wt	488041	495868//1060:401//2	533579
1060:439	f	1060-Ulk1KOxmtDNAtRNAA(C5024T)	2022-01-16	Ulk1:del/wt	488041	495868//1060:401//2	533580
1060:440	f	1060-Ulk1KOxmtDNAtRNAA(C5024T)	2022-01-16	Ulk1:del/wt	488041	495868//1060:401//2	533581
1060:441	f	1060-Ulk1KOxmtDNAtRNAA(C5024T)	2022-01-16	Ulk1:del/wt	488041	495868//1060:401//2	533582
1060:442	f	1060-Ulk1KOxmtDNAtRNAA(C5024T)	2022-01-16	Ulk1:del/wt	488041	495868//1060:401//2	533583
1060:443	f	1060-Ulk1KOxmtDNAtRNAA(C5024T)	2022-01-16	Ulk1:del/wt	488041	495868//1060:401//2	533584
1060:444	m	1060-Ulk1KOxmtDNAtRNAA(C5024T)	2022-01-18	Ulk1:del/del	470546//1060:387//6	467605//1060:381//1	534013
1060:445	f	1060-Ulk1KOxmtDNAtRNAA(C5024T)	2022-01-18	Ulk1:del/del	470546//1060:387//6	467605//1060:381//1	534014
1060:446	f	1060-Ulk1KOxmtDNAtRNAA(C5024T)	2022-01-18	Ulk1:del/del	470546//1060:387//6	467605//1060:381//1	534015
1060:447	f	1060-Ulk1KOxmtDNAtRNAA(C5024T)	2022-01-18	Ulk1:del/del	470546//1060:387//6	467605//1060:381//1	534016
1060:448	m	1060-Ulk1KOxmtDNAtRNAA(C5024T)	2022-01-27	Ulk1:del/wt	488040	495867//1060:400//1	537592
1060:449	m	1060-Ulk1KOxmtDNAtRNAA(C5024T)	2022-01-27	Ulk1:del/wt	488040	495867//1060:400//1	537593
1060:450	m	1060-Ulk1KOxmtDNAtRNAA(C5024T)	2022-01-27	Ulk1:del/wt	488040	495867//1060:400//1	537594
1060:451	f	1060-Ulk1KOxmtDNAtRNAA(C5024T)	2022-01-27	Ulk1:del/wt	488040	495867//1060:400//1	537595
1060:452	m	1060-Ulk1KOxmtDNAtRNAA(C5024T)	2022-01-26	Ulk1:del/wt	488044	487933//1060:397//1	537597
1060:453	m	1060-Ulk1KOxmtDNAtRNAA(C5024T)	2022-01-26	NA	488044	487933//1060:397//1	537598
1060:454	f	1060-Ulk1KOxmtDNAtRNAA(C5024T)	2022-01-26	Ulk1:del/wt	488044	487933//1060:397//1	537599
1060:455	f	1060-Ulk1KOxmtDNAtRNAA(C5024T)	2022-01-26	Ulk1:del/wt	488044	487933//1060:397//1	537600
1060:456	f	1060-Ulk1KOxmtDNAtRNAA(C5024T)	2022-01-26	Ulk1:del/wt	488044	487933//1060:397//1	537601
1060:457	f	1060-Ulk1KOxmtDNAtRNAA(C5024T)	2022-01-26	Ulk1:del/wt	488044	487933//1060:397//1	537602
1060:458	f	1060-Ulk1KOxmtDNAtRNAA(C5024T)	2022-01-26	Ulk1:del/wt	488044	487933//1060:397//1	537603
1060:459	m	1060-Ulk1KOxmtDNAtRNAA(C5024T)	2022-02-12	Ulk1:del/del	470546//1060:387//6	467605//1060:381//1	544561
1060:460	f	1060-Ulk1KOxmtDNAtRNAA(C5024T)	2022-02-12	Ulk1:del/del	470546//1060:387//6	467605//1060:381//1	544562
1060:461	m	1060-Ulk1KOxmtDNAtRNAA(C5024T)	2022-02-21	Ulk1:del/del	382172//1060:297//2	436548//1060:366//2	547799
1060:462	m	1060-Ulk1KOxmtDNAtRNAA(C5024T)	2022-02-21	Ulk1:del/del	382172//1060:297//2	436548//1060:366//2	547800
1060:litter547166d1	u	1060-Ulk1KOxmtDNAtRNAA(C5024T)	2022-03-10	Ulk1:del/wt	488040	495867//1060:400//1	547166
1060:litter547166d2	u	1060-Ulk1KOxmtDNAtRNAA(C5024T)	2022-03-10	Ulk1:del/wt	488040	495867//1060:400//1	547166
1060:litter547166d3	u	1060-Ulk1KOxmtDNAtRNAA(C5024T)	2022-03-10	Ulk1:del/wt	488040	495867//1060:400//1	547166
1060:litter547166d4	u	1060-Ulk1KOxmtDNAtRNAA(C5024T)	2022-03-10	Ulk1:del/wt	488040	495867//1060:400//1	547166
1060:litter547166d5	u	1060-Ulk1KOxmtDNAtRNAA(C5024T)	2022-03-10	Ulk1:del/wt	488040	495867//1060:400//1	547166
1060:litter547166d6	u	1060-Ulk1KOxmtDNAtRNAA(C5024T)	2022-03-10	Ulk1:del/wt	488040	495867//1060:400//1	547166
1060:litter547166d7	u	1060-Ulk1KOxmtDNAtRNAA(C5024T)	2022-03-10	Ulk1:del/wt	488040	495867//1060:400//1	547166
1060:litter547166d8	u	1060-Ulk1KOxmtDNAtRNAA(C5024T)	2022-03-10	Ulk1:del/wt	488040	495867//1060:400//1	547166
1060:463	m	1060-Ulk1KOxmtDNAtRNAA(C5024T)	2022-03-17	Ulk1:del/wt	488044	487933//1060:397//1	558662
1060:464	m	1060-Ulk1KOxmtDNAtRNAA(C5024T)	2022-03-17	Ulk1:del/wt	488044	487933//1060:397//1	558663
1060:465	m	1060-Ulk1KOxmtDNAtRNAA(C5024T)	2022-03-17	Ulk1:del/wt	488044	487933//1060:397//1	558664
1060:466	f	1060-Ulk1KOxmtDNAtRNAA(C5024T)	2022-03-17	Ulk1:del/wt	488044	487933//1060:397//1	558665
1060:467	f	1060-Ulk1KOxmtDNAtRNAA(C5024T)	2022-03-17	Ulk1:del/wt	488044	487933//1060:397//1	558666
1060:468	f	1060-Ulk1KOxmtDNAtRNAA(C5024T)	2022-03-17	Ulk1:del/wt	488044	487933//1060:397//1	558667
1060:469	f	1060-Ulk1KOxmtDNAtRNAA(C5024T)	2022-03-17	Ulk1:del/wt	488044	487933//1060:397//1	558668
1060:471	f	1060-Ulk1KOxmtDNAtRNAA(C5024T)	2022-04-09	Ulk1:del/wt	488044	487933//1060:397//1	567866
1060:472	f	1060-Ulk1KOxmtDNAtRNAA(C5024T)	2022-04-09	Ulk1:del/wt	488044	487933//1060:397//1	567867
1060:473	m	1060-Ulk1KOxmtDNAtRNAA(C5024T)	2022-05-02	Ulk1:del/wt	536687	534014//1060:445//1	577181
1060:474	m	1060-Ulk1KOxmtDNAtRNAA(C5024T)	2022-05-02	Ulk1:del/wt	536687	534014//1060:445//1	577182
1060:475	m	1060-Ulk1KOxmtDNAtRNAA(C5024T)	2022-05-02	Ulk1:del/wt	536687	534014//1060:445//1	577183
1060:476	m	1060-Ulk1KOxmtDNAtRNAA(C5024T)	2022-05-02	Ulk1:del/wt	536687	534014//1060:445//1	577184
1060:477	m	1060-Ulk1KOxmtDNAtRNAA(C5024T)	2022-05-07	Ulk1:del/wt	488040	534015//1060:446//2	579186
1060:478	m	1060-Ulk1KOxmtDNAtRNAA(C5024T)	2022-05-07	Ulk1:del/wt	488040	534015//1060:446//2	579187
1060:479	f	1060-Ulk1KOxmtDNAtRNAA(C5024T)	2022-05-07	Ulk1:del/wt	488040	534015//1060:446//2	579188
1060:480	f	1060-Ulk1KOxmtDNAtRNAA(C5024T)	2022-05-07	Ulk1:del/wt	488040	534015//1060:446//2	579189
1060:481	f	1060-Ulk1KOxmtDNAtRNAA(C5024T)	2022-05-07	Ulk1:del/wt	488040	534015//1060:446//2	579190
1060:482	f	1060-Ulk1KOxmtDNAtRNAA(C5024T)	2022-05-07	Ulk1:del/wt	488040	534015//1060:446//2	579191
1060:483	f	1060-Ulk1KOxmtDNAtRNAA(C5024T)	2022-05-07	Ulk1:del/wt	488040	534015//1060:446//2	579192
1060:484	m	1060-Ulk1KOxmtDNAtRNAA(C5024T)	2022-05-25	Ulk1:del/wt	536687	534014//1060:445//1	586620
1060:485	m	1060-Ulk1KOxmtDNAtRNAA(C5024T)	2022-05-25	Ulk1:del/wt	536687	534014//1060:445//1	586621
1060:486	m	1060-Ulk1KOxmtDNAtRNAA(C5024T)	2022-05-25	Ulk1:del/wt	536687	534014//1060:445//1	586622
1060:487	m	1060-Ulk1KOxmtDNAtRNAA(C5024T)	2022-05-25	Ulk1:del/wt	536687	534014//1060:445//1	586623
1060:488	f	1060-Ulk1KOxmtDNAtRNAA(C5024T)	2022-05-25	Ulk1:del/wt	536687	534014//1060:445//1	586624
1060:489	f	1060-Ulk1KOxmtDNAtRNAA(C5024T)	2022-05-25	Ulk1:del/wt	536687	534014//1060:445//1	586625
1060:490	f	1060-Ulk1KOxmtDNAtRNAA(C5024T)	2022-05-25	Ulk1:del/wt	536687	534014//1060:445//1	586626
1060:491	f	1060-Ulk1KOxmtDNAtRNAA(C5024T)	2022-05-25	Ulk1:del/wt	536687	534014//1060:445//1	586627
1060:492	m	1060-Ulk1KOxmtDNAtRNAA(C5024T)	2022-05-30	Ulk1:del/wt	510891	544562//1060:460//6	588355
1060:493	m	1060-Ulk1KOxmtDNAtRNAA(C5024T)	2022-05-30	Ulk1:del/wt	510891	544562//1060:460//6	588356
1060:494	f	1060-Ulk1KOxmtDNAtRNAA(C5024T)	2022-05-30	Ulk1:del/wt	510891	544562//1060:460//6	588357
1060:495	m	1060-Ulk1KOxmtDNAtRNAA(C5024T)	2022-06-23	Ulk1:del/wt	488040	534015//1060:446//2	597933
1060:496	m	1060-Ulk1KOxmtDNAtRNAA(C5024T)	2022-06-23	Ulk1:del/wt	488040	534015//1060:446//2	597934
1060:497	f	1060-Ulk1KOxmtDNAtRNAA(C5024T)	2022-06-23	Ulk1:del/wt	488040	534015//1060:446//2	597935
1060:498	f	1060-Ulk1KOxmtDNAtRNAA(C5024T)	2022-06-23	Ulk1:del/wt	488040	534015//1060:446//2	597936
1060:499	f	1060-Ulk1KOxmtDNAtRNAA(C5024T)	2022-06-23	Ulk1:del/wt	488040	534015//1060:446//2	597937
1060:500	m	1060-Ulk1KOxmtDNAtRNAA(C5024T)	2022-07-10	Ulk1:del/wt	536687	534014//1060:445//1	605627
1060:501	f	1060-Ulk1KOxmtDNAtRNAA(C5024T)	2022-07-10	Ulk1:del/wt	536687	534014//1060:445//1	605628
1060:502	f	1060-Ulk1KOxmtDNAtRNAA(C5024T)	2022-07-10	NA	536687	534014//1060:445//1	605629
1060:503	f	1060-Ulk1KOxmtDNAtRNAA(C5024T)	2022-07-10	Ulk1:del/wt	536687	534014//1060:445//1	605630
1060:504	f	1060-Ulk1KOxmtDNAtRNAA(C5024T)	2022-07-10	Ulk1:del/wt	536687	534014//1060:445//1	605631
1060:505	m	1060-Ulk1KOxmtDNAtRNAA(C5024T)	2022-07-15	Ulk1:del/wt	488040	534015//1060:446//2	608063
1060:506	m	1060-Ulk1KOxmtDNAtRNAA(C5024T)	2022-07-15	Ulk1:del/wt	488040	534015//1060:446//2	608064
1060:507	m	1060-Ulk1KOxmtDNAtRNAA(C5024T)	2022-07-15	Ulk1:del/wt	488040	534015//1060:446//2	608065
1060:508	f	1060-Ulk1KOxmtDNAtRNAA(C5024T)	2022-07-15	Ulk1:del/wt	488040	534015//1060:446//2	608066
1060:509	f	1060-Ulk1KOxmtDNAtRNAA(C5024T)	2022-07-15	Ulk1:del/wt	488040	534015//1060:446//2	608067
1060:510	f	1060-Ulk1KOxmtDNAtRNAA(C5024T)	2022-07-15	Ulk1:del/wt	488040	534015//1060:446//2	608068
1060:511	f	1060-Ulk1KOxmtDNAtRNAA(C5024T)	2022-07-15	Ulk1:del/wt	488040	534015//1060:446//2	608069
1060:512	m	1060-Ulk1KOxmtDNAtRNAA(C5024T)	2022-07-15	Ulk1:del/wt	510891	544562//1060:460//6	608070
1060:513	m	1060-Ulk1KOxmtDNAtRNAA(C5024T)	2022-07-15	Ulk1:del/wt	510891	544562//1060:460//6	608071
1060:514	m	1060-Ulk1KOxmtDNAtRNAA(C5024T)	2022-07-15	Ulk1:del/wt	510891	544562//1060:460//6	608072
1060:515	m	1060-Ulk1KOxmtDNAtRNAA(C5024T)	2022-07-15	Ulk1:del/wt	510891	544562//1060:460//6	608073
1060:516	m	1060-Ulk1KOxmtDNAtRNAA(C5024T)	2022-07-15	Ulk1:del/wt	510891	544562//1060:460//6	608074
1060:517	m	1060-Ulk1KOxmtDNAtRNAA(C5024T)	2022-07-15	Ulk1:del/wt	510891	544562//1060:460//6	608075
1060:518	f	1060-Ulk1KOxmtDNAtRNAA(C5024T)	2022-07-15	Ulk1:del/wt	510891	544562//1060:460//6	608076
1060:519	f	1060-Ulk1KOxmtDNAtRNAA(C5024T)	2022-07-15	Ulk1:del/wt	510891	544562//1060:460//6	608077
1060:520	m	1060-Ulk1KOxmtDNAtRNAA(C5024T)	2022-08-01	Ulk1:del/wt	536687	534014//1060:445//1	615625
1060:521	m	1060-Ulk1KOxmtDNAtRNAA(C5024T)	2022-08-01	Ulk1:del/wt	536687	534014//1060:445//1	615626
1060:522	m	1060-Ulk1KOxmtDNAtRNAA(C5024T)	2022-08-01	Ulk1:del/wt	536687	534014//1060:445//1	615627
1060:523	m	1060-Ulk1KOxmtDNAtRNAA(C5024T)	2022-08-01	Ulk1:del/wt	536687	534014//1060:445//1	615628
1060:524	m	1060-Ulk1KOxmtDNAtRNAA(C5024T)	2022-08-01	Ulk1:del/wt	536687	534014//1060:445//1	615629
1069:195	m	1069-Ulk2KOxmtDNAtRNAA(C5024T)	2021-02-08	Ulk2:del/del	319811//1004:325//3	337214//1069:57//1	388593
1069:196	f	1069-Ulk2KOxmtDNAtRNAA(C5024T)	2021-02-08	Ulk2:del/del	319811//1004:325//3	337214//1069:57//1	388594
1069:197	f	1069-Ulk2KOxmtDNAtRNAA(C5024T)	2021-02-08	Ulk2:del/del	319811//1004:325//3	337214//1069:57//1	388595
1069:198	m	1069-Ulk2KOxmtDNAtRNAA(C5024T)	2021-02-08	Ulk2:del/del	319810//1004:324//2	336204//1069:41//4	389293
1069:199	m	1069-Ulk2KOxmtDNAtRNAA(C5024T)	2021-02-08	Ulk2:del/del	319810//1004:324//2	336204//1069:41//4	389294
1069:200	f	1069-Ulk2KOxmtDNAtRNAA(C5024T)	2021-02-08	Ulk2:del/del	319810//1004:324//2	336204//1069:41//4	389295
1069:201	f	1069-Ulk2KOxmtDNAtRNAA(C5024T)	2021-02-08	Ulk2:del/del	319810//1004:324//2	336204//1069:41//4	389296
1069:202	f	1069-Ulk2KOxmtDNAtRNAA(C5024T)	2021-02-08	Ulk2:del/del	319810//1004:324//2	336204//1069:41//4	389297
1069:203	f	1069-Ulk2KOxmtDNAtRNAA(C5024T)	2021-02-08	Ulk2:del/del	319810//1004:324//2	336204//1069:41//4	389298
1069:204	f	1069-Ulk2KOxmtDNAtRNAA(C5024T)	2021-02-08	Ulk2:del/del	319810//1004:324//2	336204//1069:41//4	389299
1069:216	m	1069-Ulk2KOxmtDNAtRNAA(C5024T)	2021-03-01	Ulk2:del/del	332395//1004:369//2	367475//1069:162//5	398365
1069:217	m	1069-Ulk2KOxmtDNAtRNAA(C5024T)	2021-03-01	Ulk2:del/del	332395//1004:369//2	367475//1069:162//5	398366
1069:218	f	1069-Ulk2KOxmtDNAtRNAA(C5024T)	2021-03-01	Ulk2:del/del	332395//1004:369//2	367475//1069:162//5	398367
1069:219	f	1069-Ulk2KOxmtDNAtRNAA(C5024T)	2021-03-01	Ulk2:del/del	332395//1004:369//2	367475//1069:162//5	398368
1069:220	f	1069-Ulk2KOxmtDNAtRNAA(C5024T)	2021-03-01	Ulk2:del/del	332395//1004:369//2	367475//1069:162//5	398369
1069:221	f	1069-Ulk2KOxmtDNAtRNAA(C5024T)	2021-03-01	Ulk2:del/del	332395//1004:369//2	367475//1069:162//5	398370
1069:222	f	1069-Ulk2KOxmtDNAtRNAA(C5024T)	2021-03-01	Ulk2:del/del	332395//1004:369//2	367475//1069:162//5	398371
1069:223	f	1069-Ulk2KOxmtDNAtRNAA(C5024T)	2021-03-01	Ulk2:del/del	332395//1004:369//2	367475//1069:162//5	398372
1069:224	m	1069-Ulk2KOxmtDNAtRNAA(C5024T)	2021-03-02	Ulk2:del/del	332394//1004:368//1	366081//1069:154//2	398902
1069:225	m	1069-Ulk2KOxmtDNAtRNAA(C5024T)	2021-03-02	Ulk2:del/del	332394//1004:368//1	366081//1069:154//2	398903
1069:226	m	1069-Ulk2KOxmtDNAtRNAA(C5024T)	2021-03-02	Ulk2:del/del	332394//1004:368//1	366081//1069:154//2	398904
1069:227	m	1069-Ulk2KOxmtDNAtRNAA(C5024T)	2021-03-02	Ulk2:del/del	332394//1004:368//1	366081//1069:154//2	398905
1069:228	m	1069-Ulk2KOxmtDNAtRNAA(C5024T)	2021-03-02	Ulk2:del/del	332394//1004:368//1	366081//1069:154//2	398906
1069:229	m	1069-Ulk2KOxmtDNAtRNAA(C5024T)	2021-03-02	Ulk2:del/del	332394//1004:368//1	366081//1069:154//2	398907
1069:230	f	1069-Ulk2KOxmtDNAtRNAA(C5024T)	2021-03-02	Ulk2:del/del	332394//1004:368//1	366081//1069:154//2	398908
1069:231	f	1069-Ulk2KOxmtDNAtRNAA(C5024T)	2021-03-02	Ulk2:del/del	332394//1004:368//1	366081//1069:154//2	398909
1069:232	m	1069-Ulk2KOxmtDNAtRNAA(C5024T)	2021-03-04	Ulk2:del/wt	335725	348337//1069:80//1	400635
1069:233	f	1069-Ulk2KOxmtDNAtRNAA(C5024T)	2021-03-04	Ulk2:del/wt	335725	348337//1069:80//1	400636
1069:234	f	1069-Ulk2KOxmtDNAtRNAA(C5024T)	2021-03-04	Ulk2:del/wt	335725	348337//1069:80//1	400637
1069:235	f	1069-Ulk2KOxmtDNAtRNAA(C5024T)	2021-03-04	Ulk2:del/wt	335725	348337//1069:80//1	400638
1069:236	f	1069-Ulk2KOxmtDNAtRNAA(C5024T)	2021-03-04	Ulk2:del/wt	335725	348337//1069:80//1	400639
1069:237	m	1069-Ulk2KOxmtDNAtRNAA(C5024T)	2021-03-05	Ulk2:del/wt	335729	348338//1069:81//2	401309
1069:238	f	1069-Ulk2KOxmtDNAtRNAA(C5024T)	2021-03-05	Ulk2:del/wt	335729	348338//1069:81//2	401310
1069:239	f	1069-Ulk2KOxmtDNAtRNAA(C5024T)	2021-03-05	Ulk2:del/wt	335729	348338//1069:81//2	401311
1069:240	f	1069-Ulk2KOxmtDNAtRNAA(C5024T)	2021-03-05	Ulk2:del/wt	335729	348338//1069:81//2	401312
1069:241	f	1069-Ulk2KOxmtDNAtRNAA(C5024T)	2021-03-05	Ulk2:del/wt	335729	348338//1069:81//2	401313
1069:242	m	1069-Ulk2KOxmtDNAtRNAA(C5024T)	2021-03-08	NA	335730	358273//1069:116//2	401638
1069:243	f	1069-Ulk2KOxmtDNAtRNAA(C5024T)	2021-03-08	Ulk2:del/wt	335730	358273//1069:116//2	401639
1069:244	f	1069-Ulk2KOxmtDNAtRNAA(C5024T)	2021-03-08	Ulk2:del/wt	335730	358273//1069:116//2	401640
1069:245	f	1069-Ulk2KOxmtDNAtRNAA(C5024T)	2021-03-08	Ulk2:del/wt	335730	358273//1069:116//2	401641
1069:246	f	1069-Ulk2KOxmtDNAtRNAA(C5024T)	2021-03-08	Ulk2:del/wt	335730	358273//1069:116//2	401642
1069:247	f	1069-Ulk2KOxmtDNAtRNAA(C5024T)	2021-03-08	Ulk2:del/wt	335730	358273//1069:116//2	401643
1069:248	f	1069-Ulk2KOxmtDNAtRNAA(C5024T)	2021-03-08	Ulk2:del/wt	335730	358273//1069:116//2	401644
1069:249	f	1069-Ulk2KOxmtDNAtRNAA(C5024T)	2021-03-08	Ulk2:del/wt	335730	358273//1069:116//2	401645
1069:250	m	1069-Ulk2KOxmtDNAtRNAA(C5024T)	2021-03-08	Ulk2:del/wt	367778	358287//1069:124//1	401677
1069:251	m	1069-Ulk2KOxmtDNAtRNAA(C5024T)	2021-03-08	Ulk2:del/wt	367778	358287//1069:124//1	401678
1069:252	m	1069-Ulk2KOxmtDNAtRNAA(C5024T)	2021-03-08	Ulk2:del/wt	367778	358287//1069:124//1	401679
1069:253	m	1069-Ulk2KOxmtDNAtRNAA(C5024T)	2021-03-08	Ulk2:del/wt	367778	358287//1069:124//1	401680
1069:254	f	1069-Ulk2KOxmtDNAtRNAA(C5024T)	2021-03-08	Ulk2:del/wt	367778	358287//1069:124//1	401681
1069:255	f	1069-Ulk2KOxmtDNAtRNAA(C5024T)	2021-03-08	Ulk2:del/wt	367778	358287//1069:124//1	401682
1069:256	m	1069-Ulk2KOxmtDNAtRNAA(C5024T)	2021-03-09	Ulk2:del/wt	367777	358275//1069:118//4	401693
1069:257	m	1069-Ulk2KOxmtDNAtRNAA(C5024T)	2021-03-09	Ulk2:del/wt	367777	358275//1069:118//4	401694
1069:258	m	1069-Ulk2KOxmtDNAtRNAA(C5024T)	2021-03-09	Ulk2:del/wt	367777	358275//1069:118//4	401695
1069:259	m	1069-Ulk2KOxmtDNAtRNAA(C5024T)	2021-03-09	Ulk2:del/wt	367777	358275//1069:118//4	401696
1069:260	m	1069-Ulk2KOxmtDNAtRNAA(C5024T)	2021-03-09	Ulk2:del/wt	367777	358275//1069:118//4	401697
1069:261	f	1069-Ulk2KOxmtDNAtRNAA(C5024T)	2021-03-09	Ulk2:del/wt	367777	358275//1069:118//4	401698
1069:262	f	1069-Ulk2KOxmtDNAtRNAA(C5024T)	2021-03-09	Ulk2:del/wt	367777	358275//1069:118//4	401699
1069:263	f	1069-Ulk2KOxmtDNAtRNAA(C5024T)	2021-03-09	Ulk2:del/wt	367777	358275//1069:118//4	401700
1069:264	f	1069-Ulk2KOxmtDNAtRNAA(C5024T)	2021-03-09	Ulk2:del/wt	367777	358275//1069:118//4	401701
1069:265	m	1069-Ulk2KOxmtDNAtRNAA(C5024T)	2021-03-04	Ulk2:del/del	319811//1004:325//3	337214//1069:57//1	401716
1069:266	m	1069-Ulk2KOxmtDNAtRNAA(C5024T)	2021-03-04	Ulk2:del/del	319811//1004:325//3	337214//1069:57//1	401717
1069:267	m	1069-Ulk2KOxmtDNAtRNAA(C5024T)	2021-03-04	Ulk2:del/del	319811//1004:325//3	337214//1069:57//1	401718
1069:268	m	1069-Ulk2KOxmtDNAtRNAA(C5024T)	2021-03-04	Ulk2:del/del	319811//1004:325//3	337214//1069:57//1	401719
1069:269	f	1069-Ulk2KOxmtDNAtRNAA(C5024T)	2021-03-04	Ulk2:del/del	319811//1004:325//3	337214//1069:57//1	401720
1069:270	f	1069-Ulk2KOxmtDNAtRNAA(C5024T)	2021-03-04	Ulk2:del/del	319811//1004:325//3	337214//1069:57//1	401721
1069:271	f	1069-Ulk2KOxmtDNAtRNAA(C5024T)	2021-03-04	Ulk2:del/del	319811//1004:325//3	337214//1069:57//1	401722
1069:294	f	1069-Ulk2KOxmtDNAtRNAA(C5024T)	2021-03-22	Ulk2:del/del	319810//1004:324//2	336204//1069:41//4	407933
1069:295	f	1069-Ulk2KOxmtDNAtRNAA(C5024T)	2021-03-22	Ulk2:del/del	319810//1004:324//2	336204//1069:41//4	407934
1069:296	f	1069-Ulk2KOxmtDNAtRNAA(C5024T)	2021-03-22	Ulk2:del/del	319810//1004:324//2	336204//1069:41//4	407935
1069:297	m	1069-Ulk2KOxmtDNAtRNAA(C5024T)	2021-03-25	Ulk2:del/del	332395//1004:369//2	367475//1069:162//5	409393
1069:298	m	1069-Ulk2KOxmtDNAtRNAA(C5024T)	2021-03-25	Ulk2:del/del	332395//1004:369//2	367475//1069:162//5	409394
1069:299	m	1069-Ulk2KOxmtDNAtRNAA(C5024T)	2021-03-25	Ulk2:del/del	332395//1004:369//2	367475//1069:162//5	409395
1069:300	m	1069-Ulk2KOxmtDNAtRNAA(C5024T)	2021-03-25	Ulk2:del/del	332395//1004:369//2	367475//1069:162//5	409396
1069:301	m	1069-Ulk2KOxmtDNAtRNAA(C5024T)	2021-03-25	Ulk2:del/del	332395//1004:369//2	367475//1069:162//5	409397
1069:302	f	1069-Ulk2KOxmtDNAtRNAA(C5024T)	2021-03-25	Ulk2:del/del	332395//1004:369//2	367475//1069:162//5	409398
1069:303	f	1069-Ulk2KOxmtDNAtRNAA(C5024T)	2021-03-25	Ulk2:del/del	332395//1004:369//2	367475//1069:162//5	409399
1069:304	f	1069-Ulk2KOxmtDNAtRNAA(C5024T)	2021-03-25	Ulk2:del/del	332395//1004:369//2	367475//1069:162//5	409400
1069:305	f	1069-Ulk2KOxmtDNAtRNAA(C5024T)	2021-03-25	Ulk2:del/del	332395//1004:369//2	367475//1069:162//5	409401
1069:306	f	1069-Ulk2KOxmtDNAtRNAA(C5024T)	2021-03-25	Ulk2:del/del	332395//1004:369//2	367475//1069:162//5	409402
1069:307	m	1069-Ulk2KOxmtDNAtRNAA(C5024T)	2021-03-28	Ulk2:del/wt	335725	348337//1069:80//1	411570
1069:308	f	1069-Ulk2KOxmtDNAtRNAA(C5024T)	2021-03-28	Ulk2:del/wt	335725	348337//1069:80//1	411571
1069:309	f	1069-Ulk2KOxmtDNAtRNAA(C5024T)	2021-03-28	Ulk2:del/wt	335725	348337//1069:80//1	411572
1069:310	f	1069-Ulk2KOxmtDNAtRNAA(C5024T)	2021-03-28	Ulk2:del/wt	335725	348337//1069:80//1	411573
1069:311	f	1069-Ulk2KOxmtDNAtRNAA(C5024T)	2021-03-28	Ulk2:del/wt	335725	348337//1069:80//1	411574
1069:312	m	1069-Ulk2KOxmtDNAtRNAA(C5024T)	2021-03-29	Ulk2:del/wt	367778	358287//1069:124//1	411586
1069:313	m	1069-Ulk2KOxmtDNAtRNAA(C5024T)	2021-03-29	Ulk2:del/wt	367778	358287//1069:124//1	411587
1069:314	f	1069-Ulk2KOxmtDNAtRNAA(C5024T)	2021-03-29	Ulk2:del/wt	367778	358287//1069:124//1	411588
1069:315	m	1069-Ulk2KOxmtDNAtRNAA(C5024T)	2021-03-28	Ulk2:del/wt	335729	348338//1069:81//2	411615
1069:316	f	1069-Ulk2KOxmtDNAtRNAA(C5024T)	2021-03-28	Ulk2:del/wt	335729	348338//1069:81//2	411616
1069:317	m	1069-Ulk2KOxmtDNAtRNAA(C5024T)	2021-04-03	Ulk2:del/wt	367777	358275//1069:118//4	413108
1069:318	m	1069-Ulk2KOxmtDNAtRNAA(C5024T)	2021-04-03	Ulk2:del/wt	367777	358275//1069:118//4	413109
1069:319	m	1069-Ulk2KOxmtDNAtRNAA(C5024T)	2021-04-03	Ulk2:del/wt	367777	358275//1069:118//4	413110
1069:320	f	1069-Ulk2KOxmtDNAtRNAA(C5024T)	2021-04-03	Ulk2:del/wt	367777	358275//1069:118//4	413111
1069:321	f	1069-Ulk2KOxmtDNAtRNAA(C5024T)	2021-04-03	Ulk2:del/wt	367777	358275//1069:118//4	413112
1069:328	m	1069-Ulk2KOxmtDNAtRNAA(C5024T)	2021-04-13	NA	319810//1004:324//2	336204//1069:41//4	417238
1069:329	m	1069-Ulk2KOxmtDNAtRNAA(C5024T)	2021-04-13	Ulk2:del/del	319810//1004:324//2	336204//1069:41//4	417239
1069:330	m	1069-Ulk2KOxmtDNAtRNAA(C5024T)	2021-04-13	Ulk2:del/del	319810//1004:324//2	336204//1069:41//4	417240
1069:331	f	1069-Ulk2KOxmtDNAtRNAA(C5024T)	2021-04-13	Ulk2:del/del	319810//1004:324//2	336204//1069:41//4	417241
1069:332	m	1069-Ulk2KOxmtDNAtRNAA(C5024T)	2021-04-19	Ulk2:del/wt	367778	358287//1069:124//1	419459
1069:333	m	1069-Ulk2KOxmtDNAtRNAA(C5024T)	2021-04-19	Ulk2:del/wt	367778	358287//1069:124//1	419460
1069:334	m	1069-Ulk2KOxmtDNAtRNAA(C5024T)	2021-04-19	Ulk2:del/del	332395//1004:369//2	367475//1069:162//5	419530
1069:335	m	1069-Ulk2KOxmtDNAtRNAA(C5024T)	2021-04-19	Ulk2:del/del	332395//1004:369//2	367475//1069:162//5	419531
1069:336	f	1069-Ulk2KOxmtDNAtRNAA(C5024T)	2021-04-19	Ulk2:del/del	332395//1004:369//2	367475//1069:162//5	419532
1069:337	f	1069-Ulk2KOxmtDNAtRNAA(C5024T)	2021-04-19	Ulk2:del/del	332395//1004:369//2	367475//1069:162//5	419533
1069:338	f	1069-Ulk2KOxmtDNAtRNAA(C5024T)	2021-04-21	NA	335729	348338//1069:81//2	420858
1069:339	m	1069-Ulk2KOxmtDNAtRNAA(C5024T)	2021-04-25	Ulk2:del/wt	367777	358275//1069:118//4	421879
1069:340	m	1069-Ulk2KOxmtDNAtRNAA(C5024T)	2021-04-25	Ulk2:del/wt	367777	358275//1069:118//4	421880
1069:341	m	1069-Ulk2KOxmtDNAtRNAA(C5024T)	2021-04-25	Ulk2:del/wt	367777	358275//1069:118//4	421881
1069:342	m	1069-Ulk2KOxmtDNAtRNAA(C5024T)	2021-04-25	Ulk2:del/wt	367777	358275//1069:118//4	421882
1069:343	m	1069-Ulk2KOxmtDNAtRNAA(C5024T)	2021-04-25	Ulk2:del/wt	367777	358275//1069:118//4	421883
1069:344	f	1069-Ulk2KOxmtDNAtRNAA(C5024T)	2021-04-25	Ulk2:del/wt	367777	358275//1069:118//4	421884
1069:345	f	1069-Ulk2KOxmtDNAtRNAA(C5024T)	2021-04-25	Ulk2:del/wt	367777	358275//1069:118//4	421885
1069:346	f	1069-Ulk2KOxmtDNAtRNAA(C5024T)	2021-04-25	Ulk2:del/wt	367777	358275//1069:118//4	421886
1069:347	f	1069-Ulk2KOxmtDNAtRNAA(C5024T)	2021-04-25	Ulk2:del/wt	367777	358275//1069:118//4	421887
1069:348	m	1069-Ulk2KOxmtDNAtRNAA(C5024T)	2021-04-28	Ulk2:del/wt	335730	358273//1069:116//2	422996
1069:349	m	1069-Ulk2KOxmtDNAtRNAA(C5024T)	2021-04-28	Ulk2:del/wt	335730	358273//1069:116//2	422997
1069:350	m	1069-Ulk2KOxmtDNAtRNAA(C5024T)	2021-04-28	Ulk2:del/wt	335730	358273//1069:116//2	422998
1069:351	m	1069-Ulk2KOxmtDNAtRNAA(C5024T)	2021-04-28	Ulk2:del/wt	335730	358273//1069:116//2	422999
1069:352	f	1069-Ulk2KOxmtDNAtRNAA(C5024T)	2021-04-28	Ulk2:del/wt	335730	358273//1069:116//2	423000
1069:353	f	1069-Ulk2KOxmtDNAtRNAA(C5024T)	2021-04-28	Ulk2:del/wt	335730	358273//1069:116//2	423001
1069:354	f	1069-Ulk2KOxmtDNAtRNAA(C5024T)	2021-04-28	Ulk2:del/wt	335730	358273//1069:116//2	423002
1069:362	m	1069-Ulk2KOxmtDNAtRNAA(C5024T)	2021-05-06	Ulk2:del/del	332394//1004:368//1	366081//1069:154//2	427580
1069:363	m	1069-Ulk2KOxmtDNAtRNAA(C5024T)	2021-05-06	Ulk2:del/del	332394//1004:368//1	366081//1069:154//2	427581
1069:364	m	1069-Ulk2KOxmtDNAtRNAA(C5024T)	2021-05-06	Ulk2:del/del	332394//1004:368//1	366081//1069:154//2	427582
1069:365	f	1069-Ulk2KOxmtDNAtRNAA(C5024T)	2021-05-06	Ulk2:del/del	332394//1004:368//1	366081//1069:154//2	427583
1069:366	m	1069-Ulk2KOxmtDNAtRNAA(C5024T)	2021-05-10	Ulk2:del/wt	367778	358287//1069:124//1	429139
1069:367	m	1069-Ulk2KOxmtDNAtRNAA(C5024T)	2021-05-10	Ulk2:del/wt	367778	358287//1069:124//1	429140
1069:368	f	1069-Ulk2KOxmtDNAtRNAA(C5024T)	2021-05-10	Ulk2:del/wt	367778	358287//1069:124//1	429141
1069:369	f	1069-Ulk2KOxmtDNAtRNAA(C5024T)	2021-05-10	Ulk2:del/wt	367778	358287//1069:124//1	429142
1069:370	f	1069-Ulk2KOxmtDNAtRNAA(C5024T)	2021-05-10	Ulk2:del/wt	367778	358287//1069:124//1	429143
1069:371	m	1069-Ulk2KOxmtDNAtRNAA(C5024T)	2021-05-10	Ulk2:del/del	332395//1004:369//2	367475//1069:162//5	429874
1069:372	m	1069-Ulk2KOxmtDNAtRNAA(C5024T)	2021-05-10	Ulk2:del/del	332395//1004:369//2	367475//1069:162//5	429875
1069:373	m	1069-Ulk2KOxmtDNAtRNAA(C5024T)	2021-05-10	Ulk2:del/del	332395//1004:369//2	367475//1069:162//5	429876
1069:374	m	1069-Ulk2KOxmtDNAtRNAA(C5024T)	2021-05-10	Ulk2:del/del	332395//1004:369//2	367475//1069:162//5	429877
1069:375	f	1069-Ulk2KOxmtDNAtRNAA(C5024T)	2021-05-10	Ulk2:del/del	332395//1004:369//2	367475//1069:162//5	429878
1069:376	f	1069-Ulk2KOxmtDNAtRNAA(C5024T)	2021-05-10	Ulk2:del/del	332395//1004:369//2	367475//1069:162//5	429879
1069:377	m	1069-Ulk2KOxmtDNAtRNAA(C5024T)	2021-05-11	Ulk2:del/wt	335725	348337//1069:80//1	429936
1069:378	m	1069-Ulk2KOxmtDNAtRNAA(C5024T)	2021-05-11	Ulk2:del/wt	335725	348337//1069:80//1	429937
1069:379	m	1069-Ulk2KOxmtDNAtRNAA(C5024T)	2021-05-11	Ulk2:del/wt	335725	348337//1069:80//1	429938
1069:380	f	1069-Ulk2KOxmtDNAtRNAA(C5024T)	2021-05-11	Ulk2:del/wt	335725	348337//1069:80//1	429939
1069:381	f	1069-Ulk2KOxmtDNAtRNAA(C5024T)	2021-05-11	Ulk2:del/wt	335725	348337//1069:80//1	429940
1069:382	m	1069-Ulk2KOxmtDNAtRNAA(C5024T)	2021-05-17	Ulk2:del/wt	367777	358275//1069:118//4	431755
1069:383	m	1069-Ulk2KOxmtDNAtRNAA(C5024T)	2021-05-17	Ulk2:del/wt	367777	358275//1069:118//4	431756
1069:384	f	1069-Ulk2KOxmtDNAtRNAA(C5024T)	2021-05-17	Ulk2:del/wt	367777	358275//1069:118//4	431757
1069:385	m	1069-Ulk2KOxmtDNAtRNAA(C5024T)	2021-05-15	Ulk2:del/del	396469//1004:429//1	385310//1069:193//3	432015
1069:386	m	1069-Ulk2KOxmtDNAtRNAA(C5024T)	2021-05-15	Ulk2:del/del	396469//1004:429//1	385310//1069:193//3	432016
1069:387	m	1069-Ulk2KOxmtDNAtRNAA(C5024T)	2021-05-15	NA	396469//1004:429//1	385310//1069:193//3	432017
1069:388	m	1069-Ulk2KOxmtDNAtRNAA(C5024T)	2021-05-15	Ulk2:del/del	396469//1004:429//1	385310//1069:193//3	432018
1069:389	m	1069-Ulk2KOxmtDNAtRNAA(C5024T)	2021-05-15	Ulk2:del/del	396469//1004:429//1	385310//1069:193//3	432019
1069:390	f	1069-Ulk2KOxmtDNAtRNAA(C5024T)	2021-05-15	Ulk2:del/del	396469//1004:429//1	385310//1069:193//3	432020
1069:391	f	1069-Ulk2KOxmtDNAtRNAA(C5024T)	2021-05-15	Ulk2:del/del	396469//1004:429//1	385310//1069:193//3	432021
1069:392	f	1069-Ulk2KOxmtDNAtRNAA(C5024T)	2021-05-15	Ulk2:del/del	396469//1004:429//1	385310//1069:193//3	432022
1069:393	f	1069-Ulk2KOxmtDNAtRNAA(C5024T)	2021-05-15	Ulk2:del/del	396469//1004:429//1	385310//1069:193//3	432023
1069:394	f	1069-Ulk2KOxmtDNAtRNAA(C5024T)	2021-05-15	Ulk2:del/del	396469//1004:429//1	385310//1069:193//3	432024
1069:401	m	1069-Ulk2KOxmtDNAtRNAA(C5024T)	2021-05-21	Ulk2:del/wt	335730	358273//1069:116//2	434324
1069:402	m	1069-Ulk2KOxmtDNAtRNAA(C5024T)	2021-05-21	Ulk2:del/wt	335730	358273//1069:116//2	434325
1069:403	f	1069-Ulk2KOxmtDNAtRNAA(C5024T)	2021-05-21	Ulk2:del/wt	335730	358273//1069:116//2	434326
1069:404	f	1069-Ulk2KOxmtDNAtRNAA(C5024T)	2021-05-21	Ulk2:del/wt	335730	358273//1069:116//2	434327
1069:405	f	1069-Ulk2KOxmtDNAtRNAA(C5024T)	2021-05-21	Ulk2:del/wt	335730	358273//1069:116//2	434328
1069:406	f	1069-Ulk2KOxmtDNAtRNAA(C5024T)	2021-05-21	NA	335730	358273//1069:116//2	434329
1069:407	m	1069-Ulk2KOxmtDNAtRNAA(C5024T)	2021-05-22	Ulk2:del/del	319810//1004:324//2	336204//1069:41//4	436278
1069:408	m	1069-Ulk2KOxmtDNAtRNAA(C5024T)	2021-05-22	Ulk2:del/del	319810//1004:324//2	336204//1069:41//4	436279
1069:409	m	1069-Ulk2KOxmtDNAtRNAA(C5024T)	2021-05-22	Ulk2:del/del	319810//1004:324//2	336204//1069:41//4	436280
1069:410	m	1069-Ulk2KOxmtDNAtRNAA(C5024T)	2021-05-22	Ulk2:del/del	319810//1004:324//2	336204//1069:41//4	436281
1069:411	f	1069-Ulk2KOxmtDNAtRNAA(C5024T)	2021-05-22	Ulk2:del/del	319810//1004:324//2	336204//1069:41//4	436282
1069:412	f	1069-Ulk2KOxmtDNAtRNAA(C5024T)	2021-05-22	Ulk2:del/del	319810//1004:324//2	336204//1069:41//4	436283
1069:413	f	1069-Ulk2KOxmtDNAtRNAA(C5024T)	2021-05-22	Ulk2:del/del	319810//1004:324//2	336204//1069:41//4	436284
1069:414	f	1069-Ulk2KOxmtDNAtRNAA(C5024T)	2021-05-22	Ulk2:del/del	319810//1004:324//2	336204//1069:41//4	436285
1069:415	m	1069-Ulk2KOxmtDNAtRNAA(C5024T)	2021-06-02	Ulk2:del/wt	367778	358287//1069:124//1	439279
1069:416	m	1069-Ulk2KOxmtDNAtRNAA(C5024T)	2021-06-02	NA	367778	358287//1069:124//1	439280
1069:417	m	1069-Ulk2KOxmtDNAtRNAA(C5024T)	2021-06-02	NA	367778	358287//1069:124//1	439281
1069:418	m	1069-Ulk2KOxmtDNAtRNAA(C5024T)	2021-06-02	NA	367778	358287//1069:124//1	439282
1069:419	f	1069-Ulk2KOxmtDNAtRNAA(C5024T)	2021-06-02	Ulk2:del/wt	367778	358287//1069:124//1	439283
1069:420	m	1069-Ulk2KOxmtDNAtRNAA(C5024T)	2021-06-05	Ulk2:del/del	332395//1004:369//2	367475//1069:162//5	439899
1069:421	m	1069-Ulk2KOxmtDNAtRNAA(C5024T)	2021-06-05	Ulk2:del/del	332395//1004:369//2	367475//1069:162//5	439900
1069:422	f	1069-Ulk2KOxmtDNAtRNAA(C5024T)	2021-06-05	Ulk2:del/del	332395//1004:369//2	367475//1069:162//5	439901
1069:423	f	1069-Ulk2KOxmtDNAtRNAA(C5024T)	2021-06-05	Ulk2:del/del	332395//1004:369//2	367475//1069:162//5	439902
1069:424	m	1069-Ulk2KOxmtDNAtRNAA(C5024T)	2021-06-04	Ulk2:del/del	319811//1004:325//3	337214//1069:57//1	440426
1069:425	m	1069-Ulk2KOxmtDNAtRNAA(C5024T)	2021-06-04	Ulk2:del/del	319811//1004:325//3	337214//1069:57//1	440427
1069:426	m	1069-Ulk2KOxmtDNAtRNAA(C5024T)	2021-06-07	Ulk2:del/wt	367777	358275//1069:118//4	440925
1069:427	m	1069-Ulk2KOxmtDNAtRNAA(C5024T)	2021-06-07	Ulk2:del/wt	367777	358275//1069:118//4	440926
1069:428	m	1069-Ulk2KOxmtDNAtRNAA(C5024T)	2021-06-07	Ulk2:del/wt	367777	358275//1069:118//4	440927
1069:429	m	1069-Ulk2KOxmtDNAtRNAA(C5024T)	2021-06-07	Ulk2:del/wt	367777	358275//1069:118//4	440928
1069:430	f	1069-Ulk2KOxmtDNAtRNAA(C5024T)	2021-06-07	Ulk2:del/wt	367777	358275//1069:118//4	440929
1069:431	f	1069-Ulk2KOxmtDNAtRNAA(C5024T)	2021-06-07	Ulk2:del/wt	367777	358275//1069:118//4	440930
1069:432	m	1069-Ulk2KOxmtDNAtRNAA(C5024T)	2021-06-20	Ulk2:del/del	332394//1004:368//1	366081//1069:154//2	446219
1069:433	f	1069-Ulk2KOxmtDNAtRNAA(C5024T)	2021-06-20	Ulk2:del/del	332394//1004:368//1	366081//1069:154//2	446220
1069:434	f	1069-Ulk2KOxmtDNAtRNAA(C5024T)	2021-06-20	Ulk2:del/del	332394//1004:368//1	366081//1069:154//2	446221
1069:435	m	1069-Ulk2KOxmtDNAtRNAA(C5024T)	2021-06-25	Ulk2:del/del	319811//1004:325//3	337214//1069:57//1	449360
1069:436	m	1069-Ulk2KOxmtDNAtRNAA(C5024T)	2021-06-25	Ulk2:del/del	319811//1004:325//3	337214//1069:57//1	449361
1069:437	f	1069-Ulk2KOxmtDNAtRNAA(C5024T)	2021-06-25	Ulk2:del/del	319811//1004:325//3	337214//1069:57//1	449362
1069:438	f	1069-Ulk2KOxmtDNAtRNAA(C5024T)	2021-06-25	Ulk2:del/del	319811//1004:325//3	337214//1069:57//1	449363
1069:439	f	1069-Ulk2KOxmtDNAtRNAA(C5024T)	2021-06-25	Ulk2:del/del	319811//1004:325//3	337214//1069:57//1	449364
1069:440	f	1069-Ulk2KOxmtDNAtRNAA(C5024T)	2021-06-25	Ulk2:del/del	319811//1004:325//3	337214//1069:57//1	449365
1069:441	f	1069-Ulk2KOxmtDNAtRNAA(C5024T)	2021-06-24	Ulk2:del/del	332395//1004:369//2	367475//1069:162//5	449416
1069:442	f	1069-Ulk2KOxmtDNAtRNAA(C5024T)	2021-06-24	Ulk2:del/del	332395//1004:369//2	367475//1069:162//5	449417
1069:443	f	1069-Ulk2KOxmtDNAtRNAA(C5024T)	2021-06-24	Ulk2:del/del	332395//1004:369//2	367475//1069:162//5	449418
1069:444	f	1069-Ulk2KOxmtDNAtRNAA(C5024T)	2021-06-24	Ulk2:del/del	332395//1004:369//2	367475//1069:162//5	449419
1069:445	m	1069-Ulk2KOxmtDNAtRNAA(C5024T)	2021-06-26	Ulk2:del/del	396469//1004:429//1	385310//1069:193//3	449871
1069:446	m	1069-Ulk2KOxmtDNAtRNAA(C5024T)	2021-06-26	Ulk2:del/del	396469//1004:429//1	385310//1069:193//3	449872
1069:447	m	1069-Ulk2KOxmtDNAtRNAA(C5024T)	2021-06-26	Ulk2:del/del	396469//1004:429//1	385310//1069:193//3	449873
1069:448	m	1069-Ulk2KOxmtDNAtRNAA(C5024T)	2021-06-26	Ulk2:del/del	396469//1004:429//1	385310//1069:193//3	449874
1069:449	m	1069-Ulk2KOxmtDNAtRNAA(C5024T)	2021-06-26	Ulk2:del/del	396469//1004:429//1	385310//1069:193//3	449875
1069:450	m	1069-Ulk2KOxmtDNAtRNAA(C5024T)	2021-06-26	Ulk2:del/del	396469//1004:429//1	385310//1069:193//3	449876
1069:451	m	1069-Ulk2KOxmtDNAtRNAA(C5024T)	2021-06-26	NA	396469//1004:429//1	385310//1069:193//3	449877
1069:452	f	1069-Ulk2KOxmtDNAtRNAA(C5024T)	2021-06-26	Ulk2:del/del	396469//1004:429//1	385310//1069:193//3	449878
1069:453	f	1069-Ulk2KOxmtDNAtRNAA(C5024T)	2021-06-26	Ulk2:del/del	396469//1004:429//1	385310//1069:193//3	449879
1069:454	f	1069-Ulk2KOxmtDNAtRNAA(C5024T)	2021-06-26	Ulk2:del/del	396469//1004:429//1	385310//1069:193//3	449880
1069:455	f	1069-Ulk2KOxmtDNAtRNAA(C5024T)	2021-06-26	Ulk2:del/del	396469//1004:429//1	385310//1069:193//3	449881
1069:456	f	1069-Ulk2KOxmtDNAtRNAA(C5024T)	2021-06-26	Ulk2:del/del	396469//1004:429//1	385310//1069:193//3	449882
1069:457	m	1069-Ulk2KOxmtDNAtRNAA(C5024T)	2021-06-30	Ulk2:del/wt	367777	358275//1069:118//4	450838
1069:458	m	1069-Ulk2KOxmtDNAtRNAA(C5024T)	2021-06-30	Ulk2:del/wt	367777	358275//1069:118//4	450839
1069:459	m	1069-Ulk2KOxmtDNAtRNAA(C5024T)	2021-06-30	Ulk2:del/wt	367777	358275//1069:118//4	450840
1069:460	m	1069-Ulk2KOxmtDNAtRNAA(C5024T)	2021-06-30	Ulk2:del/wt	367777	358275//1069:118//4	450841
1069:461	f	1069-Ulk2KOxmtDNAtRNAA(C5024T)	2021-06-30	Ulk2:del/wt	367777	358275//1069:118//4	450842
1069:462	f	1069-Ulk2KOxmtDNAtRNAA(C5024T)	2021-06-30	Ulk2:del/wt	367777	358275//1069:118//4	450843
1069:463	f	1069-Ulk2KOxmtDNAtRNAA(C5024T)	2021-06-30	Ulk2:del/wt	367777	358275//1069:118//4	450844
1069:464	f	1069-Ulk2KOxmtDNAtRNAA(C5024T)	2021-06-30	Ulk2:del/wt	367777	358275//1069:118//4	450845
1069:465	m	1069-Ulk2KOxmtDNAtRNAA(C5024T)	2021-07-01	Ulk2:del/wt	335730	358273//1069:116//2	451798
1069:466	m	1069-Ulk2KOxmtDNAtRNAA(C5024T)	2021-07-01	Ulk2:del/wt	335730	358273//1069:116//2	451799
1069:467	m	1069-Ulk2KOxmtDNAtRNAA(C5024T)	2021-07-01	Ulk2:del/wt	335730	358273//1069:116//2	451800
1069:468	m	1069-Ulk2KOxmtDNAtRNAA(C5024T)	2021-07-01	Ulk2:del/wt	335730	358273//1069:116//2	451801
1069:469	f	1069-Ulk2KOxmtDNAtRNAA(C5024T)	2021-07-01	Ulk2:del/wt	335730	358273//1069:116//2	451802
1069:470	f	1069-Ulk2KOxmtDNAtRNAA(C5024T)	2021-07-04	Ulk2:del/del	319810//1004:324//2	336204//1069:41//4	452608
1069:471	f	1069-Ulk2KOxmtDNAtRNAA(C5024T)	2021-07-04	Ulk2:del/del	319810//1004:324//2	336204//1069:41//4	452609
1069:472	f	1069-Ulk2KOxmtDNAtRNAA(C5024T)	2021-07-04	Ulk2:del/del	319810//1004:324//2	336204//1069:41//4	452610
1069:473	f	1069-Ulk2KOxmtDNAtRNAA(C5024T)	2021-07-04	Ulk2:del/del	319810//1004:324//2	336204//1069:41//4	452611
1069:474	m	1069-Ulk2KOxmtDNAtRNAA(C5024T)	2021-07-16	Ulk2:del/del	332395//1004:369//2	367475//1069:162//5	457915
1069:475	m	1069-Ulk2KOxmtDNAtRNAA(C5024T)	2021-07-16	Ulk2:del/del	332395//1004:369//2	367475//1069:162//5	457916
1069:476	f	1069-Ulk2KOxmtDNAtRNAA(C5024T)	2021-07-16	Ulk2:del/del	332395//1004:369//2	367475//1069:162//5	457917
1069:477	f	1069-Ulk2KOxmtDNAtRNAA(C5024T)	2021-07-16	Ulk2:del/del	332395//1004:369//2	367475//1069:162//5	457918
1069:478	f	1069-Ulk2KOxmtDNAtRNAA(C5024T)	2021-07-16	Ulk2:del/del	332395//1004:369//2	367475//1069:162//5	457919
1069:479	m	1069-Ulk2KOxmtDNAtRNAA(C5024T)	2021-07-16	Ulk2:del/wt	367778	358287//1069:124//1	458114
1069:480	m	1069-Ulk2KOxmtDNAtRNAA(C5024T)	2021-07-16	Ulk2:del/wt	367778	358287//1069:124//1	458115
1069:481	m	1069-Ulk2KOxmtDNAtRNAA(C5024T)	2021-07-16	Ulk2:del/wt	367778	358287//1069:124//1	458116
1069:482	m	1069-Ulk2KOxmtDNAtRNAA(C5024T)	2021-07-16	Ulk2:del/wt	367778	358287//1069:124//1	458117
1069:483	f	1069-Ulk2KOxmtDNAtRNAA(C5024T)	2021-07-16	Ulk2:del/wt	367778	358287//1069:124//1	458118
1069:484	f	1069-Ulk2KOxmtDNAtRNAA(C5024T)	2021-07-16	Ulk2:del/wt	367778	358287//1069:124//1	458119
1069:485	m	1069-Ulk2KOxmtDNAtRNAA(C5024T)	2021-07-20	Ulk2:del/del	319811//1004:325//3	337214//1069:57//1	460505
1069:486	m	1069-Ulk2KOxmtDNAtRNAA(C5024T)	2021-07-20	Ulk2:del/del	319811//1004:325//3	337214//1069:57//1	460506
1069:487	f	1069-Ulk2KOxmtDNAtRNAA(C5024T)	2021-07-20	Ulk2:del/del	319811//1004:325//3	337214//1069:57//1	460507
1069:488	m	1069-Ulk2KOxmtDNAtRNAA(C5024T)	2021-08-14	Ulk2:del/wt	335730	358273//1069:116//2	471409
1069:489	m	1069-Ulk2KOxmtDNAtRNAA(C5024T)	2021-08-14	Ulk2:del/wt	335730	358273//1069:116//2	471410
1069:490	m	1069-Ulk2KOxmtDNAtRNAA(C5024T)	2021-08-14	Ulk2:del/wt	335730	358273//1069:116//2	471411
1069:491	m	1069-Ulk2KOxmtDNAtRNAA(C5024T)	2021-08-14	Ulk2:del/wt	335730	358273//1069:116//2	471412
1069:492	m	1069-Ulk2KOxmtDNAtRNAA(C5024T)	2021-08-14	Ulk2:del/wt	335730	358273//1069:116//2	471413
1069:493	m	1069-Ulk2KOxmtDNAtRNAA(C5024T)	2021-08-14	Ulk2:del/wt	335730	358273//1069:116//2	471414
1069:494	m	1069-Ulk2KOxmtDNAtRNAA(C5024T)	2021-08-14	Ulk2:del/wt	335730	358273//1069:116//2	471415
1069:495	f	1069-Ulk2KOxmtDNAtRNAA(C5024T)	2021-08-14	Ulk2:del/wt	335730	358273//1069:116//2	471416
1069:496	m	1069-Ulk2KOxmtDNAtRNAA(C5024T)	2021-08-24	NA	396469//1004:429//1	385310//1069:193//3	474803
1069:497	m	1069-Ulk2KOxmtDNAtRNAA(C5024T)	2021-08-24	Ulk2:del/del	396469//1004:429//1	385310//1069:193//3	474804
1069:498	m	1069-Ulk2KOxmtDNAtRNAA(C5024T)	2021-08-24	Ulk2:del/del	396469//1004:429//1	385310//1069:193//3	474805
1069:499	m	1069-Ulk2KOxmtDNAtRNAA(C5024T)	2021-08-24	Ulk2:del/del	396469//1004:429//1	385310//1069:193//3	474806
1069:500	m	1069-Ulk2KOxmtDNAtRNAA(C5024T)	2021-08-24	Ulk2:del/del	396469//1004:429//1	385310//1069:193//3	474807
1069:501	f	1069-Ulk2KOxmtDNAtRNAA(C5024T)	2021-08-24	Ulk2:del/del	396469//1004:429//1	385310//1069:193//3	474808
1069:502	f	1069-Ulk2KOxmtDNAtRNAA(C5024T)	2021-08-24	Ulk2:del/del	396469//1004:429//1	385310//1069:193//3	474809
1069:503	m	1069-Ulk2KOxmtDNAtRNAA(C5024T)	2021-12-15	Ulk2:del/del	457580//1004:572//1	474809//1069:502//2	519753
1069:504	m	1069-Ulk2KOxmtDNAtRNAA(C5024T)	2021-12-15	Ulk2:del/del	457580//1004:572//1	474809//1069:502//2	519754
1069:505	m	1069-Ulk2KOxmtDNAtRNAA(C5024T)	2021-12-15	Ulk2:del/del	457580//1004:572//1	474809//1069:502//2	519755
1069:506	f	1069-Ulk2KOxmtDNAtRNAA(C5024T)	2021-12-15	Ulk2:del/del	457580//1004:572//1	474809//1069:502//2	519756
1069:507	f	1069-Ulk2KOxmtDNAtRNAA(C5024T)	2021-12-15	Ulk2:del/del	457580//1004:572//1	474809//1069:502//2	519757
1069:508	f	1069-Ulk2KOxmtDNAtRNAA(C5024T)	2021-12-15	Ulk2:del/del	457580//1004:572//1	474809//1069:502//2	519758
1069:509	f	1069-Ulk2KOxmtDNAtRNAA(C5024T)	2021-12-15	Ulk2:del/del	457580//1004:572//1	474809//1069:502//2	519759
1069:510	m	1069-Ulk2KOxmtDNAtRNAA(C5024T)	2022-01-08	Ulk2:del/del	457580//1004:572//1	474809//1069:502//2	530150
1069:511	m	1069-Ulk2KOxmtDNAtRNAA(C5024T)	2022-01-08	Ulk2:del/del	457580//1004:572//1	474809//1069:502//2	530151
1069:512	f	1069-Ulk2KOxmtDNAtRNAA(C5024T)	2022-01-08	Ulk2:del/del	457580//1004:572//1	474809//1069:502//2	530152
1069:513	f	1069-Ulk2KOxmtDNAtRNAA(C5024T)	2022-01-08	Ulk2:del/del	457580//1004:572//1	474809//1069:502//2	530153
1069:514	f	1069-Ulk2KOxmtDNAtRNAA(C5024T)	2022-01-08	Ulk2:del/del	457580//1004:572//1	474809//1069:502//2	530154
1069:515	f	1069-Ulk2KOxmtDNAtRNAA(C5024T)	2022-01-08	Ulk2:del/del	457580//1004:572//1	474809//1069:502//2	530155
1069:516	f	1069-Ulk2KOxmtDNAtRNAA(C5024T)	2022-01-08	Ulk2:del/del	457580//1004:572//1	474809//1069:502//2	530156
1069:517	m	1069-Ulk2KOxmtDNAtRNAA(C5024T)	2022-03-11	Ulk2:del/del	457580//1004:572//1	474809//1069:502//2	555639
1069:518	m	1069-Ulk2KOxmtDNAtRNAA(C5024T)	2022-03-11	Ulk2:del/del	457580//1004:572//1	474809//1069:502//2	555640
1069:519	m	1069-Ulk2KOxmtDNAtRNAA(C5024T)	2022-03-11	Ulk2:del/del	457580//1004:572//1	474809//1069:502//2	555641
1069:520	m	1069-Ulk2KOxmtDNAtRNAA(C5024T)	2022-03-11	Ulk2:del/del	457580//1004:572//1	474809//1069:502//2	555642
1069:521	m	1069-Ulk2KOxmtDNAtRNAA(C5024T)	2022-03-11	Ulk2:del/del	457580//1004:572//1	474809//1069:502//2	555643
1069:522	m	1069-Ulk2KOxmtDNAtRNAA(C5024T)	2022-03-11	Ulk2:del/del	457580//1004:572//1	474809//1069:502//2	555644
1069:523	m	1069-Ulk2KOxmtDNAtRNAA(C5024T)	2022-03-11	Ulk2:del/del	457580//1004:572//1	474809//1069:502//2	555645
1069:524	f	1069-Ulk2KOxmtDNAtRNAA(C5024T)	2022-03-11	Ulk2:del/del	457580//1004:572//1	474809//1069:502//2	555646
1069:525	m	1069-Ulk2KOxmtDNAtRNAA(C5024T)	2022-04-01	Ulk2:del/wt	536677	519757//1069:507//2	565257
1069:526	m	1069-Ulk2KOxmtDNAtRNAA(C5024T)	2022-04-01	Ulk2:del/wt	536677	519757//1069:507//2	565258
1069:527	m	1069-Ulk2KOxmtDNAtRNAA(C5024T)	2022-04-01	Ulk2:del/wt	536677	519757//1069:507//2	565259
1069:528	m	1069-Ulk2KOxmtDNAtRNAA(C5024T)	2022-04-01	Ulk2:del/wt	536677	519757//1069:507//2	565260
1069:529	m	1069-Ulk2KOxmtDNAtRNAA(C5024T)	2022-04-01	Ulk2:del/wt	536677	519757//1069:507//2	565261
1069:530	f	1069-Ulk2KOxmtDNAtRNAA(C5024T)	2022-04-01	Ulk2:del/wt	536677	519757//1069:507//2	565262
1069:531	f	1069-Ulk2KOxmtDNAtRNAA(C5024T)	2022-04-01	Ulk2:del/wt	536677	519757//1069:507//2	565263
1069:532	f	1069-Ulk2KOxmtDNAtRNAA(C5024T)	2022-04-01	Ulk2:del/wt	536677	519757//1069:507//2	565264
1069:533	m	1069-Ulk2KOxmtDNAtRNAA(C5024T)	2022-04-04	Ulk2:del/del	457580//1004:572//1	474809//1069:502//2	565853
1069:534	m	1069-Ulk2KOxmtDNAtRNAA(C5024T)	2022-04-04	Ulk2:del/del	457580//1004:572//1	474809//1069:502//2	565854
1069:535	m	1069-Ulk2KOxmtDNAtRNAA(C5024T)	2022-04-04	Ulk2:del/del	457580//1004:572//1	474809//1069:502//2	565855
1069:536	f	1069-Ulk2KOxmtDNAtRNAA(C5024T)	2022-04-04	Ulk2:del/del	457580//1004:572//1	474809//1069:502//2	565856
1069:537	f	1069-Ulk2KOxmtDNAtRNAA(C5024T)	2022-04-04	Ulk2:del/del	457580//1004:572//1	474809//1069:502//2	565857
1069:538	m	1069-Ulk2KOxmtDNAtRNAA(C5024T)	2022-05-24	NA	536677	519757//1069:507//2	586235
1069:539	m	1069-Ulk2KOxmtDNAtRNAA(C5024T)	2022-05-24	NA	536677	519757//1069:507//2	586236
1069:540	m	1069-Ulk2KOxmtDNAtRNAA(C5024T)	2022-05-24	NA	536677	519757//1069:507//2	586237
1069:541	m	1069-Ulk2KOxmtDNAtRNAA(C5024T)	2022-05-24	NA	536677	519757//1069:507//2	586238
1069:542	m	1069-Ulk2KOxmtDNAtRNAA(C5024T)	2022-05-24	NA	536677	519757//1069:507//2	586239
1069:543	m	1069-Ulk2KOxmtDNAtRNAA(C5024T)	2022-05-24	NA	536677	519757//1069:507//2	586240
1069:544	m	1069-Ulk2KOxmtDNAtRNAA(C5024T)	2022-05-24	NA	536677	519757//1069:507//2	586241
1069:545	m	1069-Ulk2KOxmtDNAtRNAA(C5024T)	2022-05-24	NA	536677	519757//1069:507//2	586242
1069:546	f	1069-Ulk2KOxmtDNAtRNAA(C5024T)	2022-05-24	NA	536677	519757//1069:507//2	586243
1069:547	f	1069-Ulk2KOxmtDNAtRNAA(C5024T)	2022-05-24	NA	536677	519757//1069:507//2	586244

## Sheet: tRNAAla_pyro
Linear	Frequency
1035:46	72.44
1035:56	72.53
1035:57	68.28
1035:101	69.4
1035:102	67.63
1035:103	73.92
1035:104	61.49
1035:105	60.18
1035:106	69.15
1035:107	59.3
1035:108	75.41
1035:109	57.9
1035:110	41.57
1035:111	59.12
1035:113	59.6
1035:114	68.9
1035:115	68.5
1035:116	60.06
1035:117	70.38
1035:118	72.78
1035:119	61.37
1035:120	65.88
1035:121	64.39
1035:122	68.36
1035:123	76.93
1035:124	73.02
1035:125	73.51
1035:126	72.27
1035:127	68.76
1035:128	71.27
1035:129	67.85
1035:130	66.55
1035:131	61.72
1035:132	57.58
1035:133	60.63
1035:134	68.52
1035:135	73.38
1035:136	72.17
1035:137	70.1
1035:138	73.15
1035:139	75.65
1035:140	76.44
1035:141	60.74
1035:142	71.61
1035:143	55.9
1035:144	58.56
1035:145	72.62
1035:146	57.73
1035:147	67.14
1035:148	68.41
1035:149	55.88
1035:150	60.48
1035:151	61.22
1035:152	76.38
1035:153	51.41
1035:154	58.75
1035:155	53.76
1035:156	58.1
1035:157	60.63
1035:165	61.69
1035:166	68.98
1035:167	74.34
1035:168	69.92
1035:169	65.68
1035:170	69.1
1035:171	70.03
1035:172	70.12
1035:173	62.29
1035:174	72.38
1035:175	75.96
1035:176	63.12
1035:177	73.03
1035:178	69.52
1035:179	73.31
1035:180	71.22
1035:181	77.46
1035:182	69.16
1035:183	66.4
1035:184	71.29
1035:185	65.96
1035:186	68.74
1035:187	70.07
1035:188	71.15
1035:189	71.97
1035:190	72.27
1035:191	63.43
1035:192	59.31
1035:193	72.78
1035:194	67.43
1035:195	73.84
1035:196	72.92
1035:197	64.53
1035:198	66.27
1035:199	74.08
1035:200	77.48
1035:201	63.87
1035:202	75.18
1035:203	74.08
1035:204	74.77
1035:205	76.44
1035:206	66.72
1035:207	75.32
1035:208	64.93
1035:209	66.75
1035:210	75.24
1035:211	76.59
1035:212	64.93
1035:213	72.19
1035:214	73.27
1035:215	66.59
1035:216	74.64
1035:217	71.59
1035:218	76.97
1035:219	62.95
1035:220	74.51
1035:221	68.82
1035:222	79.52
1035:223	69.32
1035:224	75.8
1035:225	68.11
1035:226	58.97
1035:227	63.05
1035:228	70.61
1035:229	57.96
1035:230	64.15
1035:231	73.64
1035:232	62.54
1035:233	74.8
1035:234	68.7
1035:235	65.9
1035:236	76.66
1035:237	68.72
1035:238	48.41
1035:239	51.47
1035:240	57.46
1035:241	64.75
1035:242	67.45
1035:243	73.92
1035:244	70.34
1035:245	64.69
1035:246	66.85
1035:247	73.25
1035:248	72.08
1035:249	56.3
1035:250	70.15
1035:262	65.05
1035:263	68.66
1035:264	62.33
1035:265	66.35
1035:266	72.02
1035:267	74.84
1035:268	63.73
1035:269	69.39
1035:270	69.19
1035:271	65.12
1035:272	70.75
1035:273	71.46
1035:274	64.3
1035:275	73.39
1035:276	67.07
1035:277	54.63
1035:278	73.54
1035:279	59.47
1035:280	71.99
1035:281	67.52
1035:282	76.21
1035:283	66.1
1035:284	72
1035:285	65.82
1035:286	76.63
1035:287	74.26
1035:288	63.56
1035:289	73.17
1035:290	65.01
1035:291	70.15
1035:292	66.85
1035:293	61.53
1035:294	57.44
1035:295	70.55
1035:296	59.02
1035:297	71.91
1035:298	72.34
1035:299	76.84
1035:29embryo1	66.63
1035:29embryo2	79.05
1035:29embryo3	75.07
1035:29embryo4	73.61
1035:29embryo5	68.29
1035:29embryo6	72.51
1035:29embryo7	72.05
1035:29embryo8	75.61
1035:29pup1	72.68
1035:29pup2	62.32
1035:29pup3	69.81
1035:29pup4	67.3
1035:29pup5	74.67
1035:29pup6	73.46
1035:29pup7	70.69
1035:29pup8	71.37
1035:29T	76.62
1035:300	76.85
1035:301	66.17
1035:302	71.48
1035:303	69.09
1035:304	72.91
1035:305	64.27
1035:306	74.57
1035:307	65.54
1035:308	59.68
1035:309	69.27
1035:310	65.44
1035:311	59.21
1035:312	71.7
1035:313	71.01
1035:314	75.97
1035:315	72.26
1035:316	71
1035:317	71.2
1035:318	72.92
1035:319	67.75
1035:320	65.13
1035:321	69.1
1035:322	69.48
1035:323	72.97
1035:341	59.2
1035:342	72.83
1035:343	68.87
1035:344	69.99
1035:345	68.64
1035:346	65.48
1035:347	73.73
1035:348	71.81
1035:349	56.52
1035:350	62.77
1035:351	66.15
1035:352	63.87
1035:353	72.94
1035:354	72.38
1035:355	67.17
1035:356	73.51
1035:357	58.58
1035:358	65.06
1035:359	69.4
1035:360	71.52
1035:361	72.54
1035:362	72.56
1035:363	74.93
1035:364	68.53
1035:365	63.95
1035:366	71.85
1035:367	72.55
1035:368	70.82
1035:370	73.34
1035:371	67
1035:372	74.21
1035:373	69.47
1035:374	68.07
1035:375	70.71
1035:376	71.57
1035:377	63.8
1035:378	59.98
1035:379	73.49
1035:380	71.66
1035:381	73.54
1035:382	77.3
1035:383	70.96
1035:384	63.51
1035:385	64.53
1035:386	72.52
1035:387	61.8
1035:388	68.32
1035:389	73.92
1035:390	56.5
1035:391	57.08
1035:392	71.06
1035:393	62.84
1035:394	74.55
1035:395	62.33
1035:396	68.69
1035:397	71.03
1035:398	60.25
1035:399	61.27
1035:400	67.96
1035:401	65.75
1035:402	68.55
1035:403	58.82
1035:404	75.19
1035:405	74.41
1035:406	65.62
1035:407	72.39
1035:408	63.86
1035:409	76.3
1035:410	67.66
1035:411	66.17
1035:412	66.14
1035:413	56.16
1035:414	68.34
1035:415	67.99
1035:416	70.57
1035:417	86.3
1035:418	65.36
1035:419	74.46
1035:420	68.43
1035:421	73.32
1035:422	72.7
1035:423	71.65
1035:424	64.56
1035:425	62.76
1035:426	72.1
1035:427	72.87
1035:428	69.58
1035:429	66.62
1035:430	72.47
1035:431	71.55
1035:432	72.87
1035:433	71.24
1035:434	66.16
1035:435	72.01
1035:436	76.59
1035:437	59.33
1035:438	72.04
1035:439	68.16
1035:440	73.38
1035:441	70.38
1035:442	74.9
1035:443	69.41
1035:444	63.85
1035:445	74.65
1035:446	75.52
1035:447	77.57
1035:448	72.21
1035:449	77.68
1035:450	72.05
1035:451	79.33
1035:452	69.25
1035:453	73.53
1035:454	77.88
1035:455	73.19
1035:456	74.1
1035:457	70.42
1035:458	77.68
1035:459	70.65
1035:460	74.9
1035:461	68.05
1035:462	74.06
1035:463	70.43
1035:464	71.03
1035:465	57.45
1035:466	71.46
1035:467	69.49
1035:468	74.18
1035:469	67.84
1035:470	60.85
1035:471	61.52
1035:472	59.65
1035:473	77.79
1035:474	71.74
1035:475	71.59
1035:476	71.78
1035:477	74.83
1035:478	73.34
1035:479	75.06
1035:480	77.29
1035:481	71.87
1035:482	78.6
1035:483	75.83
1035:484	74.99
1035:485	79.09
1035:486	74.96
1035:487	69.9
1035:488	55.88
1035:489	77.17
1035:490	70.81
1035:491	76.23
1035:492	75.14
1035:493	66.76
1035:494	71.75
1035:495	75.09
1035:496	65.12
1035:497	66.59
1035:499	78.8
1035:500	63.41
1035:501	75.66
1035:502	71.72
1035:503	78.74
1035:504	63.57
1035:505	74.36
1035:506	74.42
1035:507	74.05
1035:508	68.57
1035:509	77.81
1035:510	71.78
1035:511	74.74
1035:512	73.18
1035:513	77.64
1035:514	67.86
1035:515	73.97
1035:516	70.95
1035:517	70.13
1035:518	71.11
1035:519	69.1
1035:520	70.08
1035:521	73
1035:522	72.01
1035:523	78.23
1035:524	73
1035:525	72.84
1035:526	70.95
1035:527	61.37
1035:528	63.5
1035:529	52.84
1035:530	68.07
1035:531	69.95
1035:532	72.9
1035:533	69.66
1035:534	70.36
1035:535	74.96
1035:536	67.55
1035:537	74.23
1035:538	74.6
1035:539	76.41
1035:540	77.85
1035:541	75.78
1035:542	76.5
1035:543	74.26
1035:544	76.28
1035:545	73.28
1035:546	59.77
1035:99	73.26
1018:47	72.86
1018:53	71.12
1018:56	59.36
1018:57	74.11
1018:131	66.99
1018:132	56.83
1018:133	54.24
1018:134	59.33
1018:135	59.06
1018:140	66.39
1018:141	70.47
1018:142	56.68
1018:143	60.74
1018:144	62.82
1018:145	64.31
1018:146	58.89
1018:147	73.51
1018:148	76.58
1018:149	69.45
1018:150	75.92
1018:159	74.44
1018:162	72.91
1018:163	71.67
1018:164	77.1
1018:165	68.97
1018:166	67.06
1018:167	69.83
1018:168	66.5
1018:177	63.98
1018:178	64.6
1018:179	60.29
1018:180	76.09
1018:181	66.36
1018:182	60.01
1018:183	54.12
1018:184	68.3
1018:185	52.57
1018:186	46.02
1018:187	62.9
1018:188	63.57
1018:189	75.17
1018:190	73.62
1018:191	66.94
1018:192	71.59
1018:193	47.81
1018:194	71.96
1018:195	73.02
1018:196	76.59
1018:204	64.36
1018:205	75.09
1018:206	60.56
1018:207	50.06
1018:208	67.12
1018:209	64.72
1018:210	66
1018:211	72.11
1018:212	71.64
1018:219	69.69
1018:220	69.5
1018:221	67.79
1018:222	61.17
1018:223	67.39
1018:224	68.71
1018:225	60.76
1018:226	73.07
1018:227	72.8
1018:228	66.27
1018:229	64.4
1018:230	64.82
1018:231	54.32
1018:232	58.88
1018:233	52.54
1018:234	71.21
1018:235	68.88
1018:236	72.6
1018:237	73.9
1018:238	73.89
1018:238248(likelywronglylabeledwas1018:238249whichis1018:404)	71.8
1018:239	70.07
1018:240	47.81
1018:241	65.46
1018:242	69.01
1018:250	70.99
1018:251	69.07
1018:252	71.84
1018:253	67.17
1018:254	70.06
1018:255	70.54
1018:256	56.88
1018:257	61.2
1018:258	69.45
1018:259	66.68
1018:260	59.53
1018:267	72.53
1018:272	75.05
1018:273	64.63
1018:274	68.12
1018:275	67.27
1018:276	70.95
1018:277	68.35
1018:278	75.45
1018:279	64.1
1018:280	42.22
1018:281	54.68
1018:282	69.23
1018:283	74.59
1018:284	71.05
1018:285	52.26
1018:286	50.89
1018:287	71.78
1018:295	77.1
1018:296	73.55
1018:297	73.27
1018:298	63.74
1018:299	59.66
1018:300	75.07
1018:301	64.52
1018:302	76.74
1018:303	73.43
1018:304	71.27
1018:305	53.18
1018:306	74.3
1018:307	61.31
1018:308	75.21
1018:309	65.84
1018:310	64.79
1018:311	69.53
1018:312	74.79
1018:313	72.33
1018:314	73.73
1018:315	75.32
1018:316	79.06
1018:317	61.66
1018:318	74.59
1018:319	68.2
1018:320	73.5
1018:321	65.24
1018:322	67.88
1018:323	53.7
1018:324	76.08
1018:325	67.11
1018:326	78.28
1018:327	71.77
1018:328	63.24
1018:329	69.22
1018:330	70.59
1018:331	71.09
1018:332	76.06
1018:333	78.63
1018:334	72.93
1018:335	71.89
1018:336	67.54
1018:337	62.76
1018:338	59.19
1018:339	70.93
1018:340	76.61
1018:341	71.41
1018:342	75.66
1018:343	75.14
1018:344	68.98
1018:345	61.45
1018:346	78.5
1018:347	60.33
1018:348	75.96
1018:349	69.91
1018:350	65.36
1018:351	74.15
1018:352	78.22
1018:353	74.81
1018:354	74.52
1018:355	64.73
1018:356	73.94
1018:357	65.42
1018:358	70.04
1018:359	70.17
1018:360	66.53
1018:361	74.37
1018:362	63.33
1018:363	68.4
1018:364	71.73
1018:365	72.66
1018:366	73.08
1018:367	54.82
1018:368	69.8
1018:369	72.06
1018:370	74.49
1018:371	64.24
1018:372	76.01
1018:373	63.08
1018:374	67.31
1018:375	68.68
1018:376	63.72
1018:377	63.08
1018:378	70.43
1018:379	59.41
1018:380	66.91
1018:381	65.74
1018:382	73.26
1018:383	71.91
1018:384	67.26
1018:385	76.64
1018:386	67.48
1018:387	78.51
1018:388	75.13
1018:389	74.21
1018:390	74.8
1018:391	62.42
1018:392	75.39
1018:393	74.08
1018:394	72.87
1018:395	50.56
1018:396	54.12
1018:397	60.53
1018:398	69.82
1018:399	58.67
1018:400	61.71
1018:401	65.23
1018:402	72.29
1018:403	66.61
1018:441	71.82
1018:442	68.73
1018:443	73.79
1018:444	78.62
1018:445	72.26
1018:446	75.26
1018:447	78.28
1018:448	77.87
1018:449	77.6
1018:450	74.41
1018:451	74.07
1018:452	75.66
1018:453	69.73
1018:454	71.45
1018:455	75.03
1018:456	66.69
1018:457	75.87
1018:458	72.77
1018:459	66.96
1018:460	67.18
1018:461	71.85
1018:462	57.96
1018:463	68.13
1018:464	74.87
1018:465	65.29
1018:466	78.22
1018:467	61.77
1018:468	70.9
1018:469	73.21
1018:470	68.73
1018:472	63.18
1018:473	75.7
1018:474	70.81
1018:475	66.67
1018:476	69.26
1018:477	73.68
1018:478	71.98
1018:479	71.56
1018:480	75.76
1018:481	74.8
1018:482	68.09
1018:483	71.2
1018:484	69.89
1018:485	74.07
1018:486	69.19
1018:487	65.14
1018:488	67.67
1018:489	67.36
1018:490	73.69
1018:491	61.44
1018:492	70.74
1018:493	71.18
1018:494	64.53
1018:495	68.21
1018:496	64.23
1018:497	59.35
1018:498	68.99
1018:499	66.28
1018:500	73.19
1018:501	76.1
1018:502	75.86
1018:503	72.38
1018:504	66.88
1018:505	70.6
1018:506	74.85
1018:507	66.88
1018:508	72.14
1018:509	72.2
1018:510	67.03
1018:511	74.08
1018:512	69.45
1018:513	57.57
1018:514	67.06
1018:515	69.82
1018:516	64.83
1018:517	64.88
1018:518	66.78
1018:519	71.91
1018:520	71.67
1018:521	75.47
1018:522	74.55
1018:523	71.59
1018:524	64.09
1018:525	75.7
1018:526	72.47
1018:527	71.29
1018:528	78.99
1018:529	75.36
1018:530	76.95
1018:531	73.77
1018:532	78.26
1018:533	74.48
1018:534	74.01
1018:535	73.29
1018:536	74.26
1018:537	76.99
1018:538	77.79
1018:539	66.19
1018:540	79.64
1018:541	70.87
1018:542	71.01
1018:543	71.87
1018:544	75.52
1018:546	65.6
1018:547	75.41
1018:548	74.72
1018:549	69.93
1018:550	71.13
1018:551	64.42
1018:552	66.63
1018:553	75.66
1018:554	77.18
1018:555	74.98
1018:556	72
1018:557	79.63
1018:558	76.83
1018:559	76.04
1018:560	75.85
1018:561	75.42
1018:562	73.32
1018:563	69.65
1018:563repeated	70.28
1018:564	72.75
1018:565	75.6
1018:64	62.68
1018:77	77.82
1060:135	76.78
1060:136	75.85
1060:137	67.92
1060:138	62.28
1060:139	74.2
1060:140	74.83
1060:140	76.08
1060:142	67.78
1060:143	61.74
1060:144	69.83
1060:145	66.54
1060:146	68.44
1060:147	73.47
1060:148	56
1060:149	73.61
1060:150	69.82
1060:151	67.02
1060:152	76.93
1060:153	71.07
1060:154	71.93
1060:155	75.56
1060:156	73.49
1060:157	55.71
1060:158	65.95
1060:159	53.26
1060:160	68.88
1060:161	62.8
1060:184	64.47
1060:185	69.05
1060:186	56.6
1060:187	48.91
1060:188	64.52
1060:189	77.73
1060:190	65.16
1060:191	70.42
1060:192	71.9
1060:193	72.66
1060:194	56.76
1060:195	73.25
1060:196	74.11
1060:197	76.93
1060:198	64.93
1060:199	45.51
1060:200	76.08
1060:201	71.79
1060:202	69.49
1060:204	69.38
1060:205	51.16
1060:206	69.58
1060:207	66.81
1060:208	68.66
1060:210	45.52
1060:211	68.68
1060:212	72.63
1060:213	69.65
1060:214	75.7
1060:215	72.21
1060:216	65.58
1060:217	72.74
1060:218	72.26
1060:219	74.06
1060:220	73.52
1060:221	74.74
1060:222	74.29
1060:223	68.2
1060:224	73.32
1060:225	69.93
1060:226	64.7
1060:227	65.1
1060:228	73.86
1060:229	74.51
1060:231	76.21
1060:232	69.18
1060:238	68.82
1060:238	72.85
1060:239	73.25
1060:239	73.18
1060:240	69.2
1060:240	69.31
1060:241	67.86
1060:241	67.04
1060:242	64.82
1060:242	64.97
1060:243	63.27
1060:243	63.52
1060:244	72.58
1060:244	71.4
1060:245	69.72
1060:245	69
1060:246	67.3
1060:246	67.25
1060:248	60.39
1060:249	62.47
1060:250	59.16
1060:251	77.32
1060:252	56.91
1060:253	66.52
1060:254	73.43
1060:255	64.77
1060:256	63.45
1060:257	71.63
1060:258	67.75
1060:259	69.71
1060:260	76.6
1060:261	77.26
1060:262	72.5
1060:263	74
1060:264	65.49
1060:265	67.38
1060:266	73.86
1060:267	63.68
1060:268	75.04
1060:269	75.57
1060:270	70.33
1060:271	73.64
1060:272	66.27
1060:273	74.3
1060:274	74.23
1060:275	74.26
1060:276	75.09
1060:277	74.74
1060:278	69.61
1060:279	68.8
1060:280	74.03
1060:281	75.51
1060:289	68.6
1060:290	71.61
1060:291	70.12
1060:292	58.56
1060:293	70.34
1060:294	74.53
1060:295	75.78
1060:296	78.8
1060:297	77.02
1060:298	65.26
1060:299	72.85
1060:300	72.03
1060:312	75.38
1060:313	69.14
1060:314	78.36
1060:315	74.07
1060:317	63.04
1060:318	62.3
1060:319	73.23
1060:321	74.79
1060:322	69.02
1060:323	71.61
1060:324	62.3
1060:325	66.26
1060:326	68.19
1060:326092	73.02
1060:327	75.3
1060:328	63.17
1060:329	74.35
1060:330	63.88
1060:331	62.11
1060:332	73.32
1060:333	76.68
1060:334	62.24
1060:335	76.93
1060:336	76.27
1060:337	77.27
1060:338	63.15
1060:339	65.57
1060:340	72.25
1060:341	76.23
1060:342	71.3
1060:343	78.28
1060:344	76.51
1060:345	73.33
1060:346	77.31
1060:347	73.99
1060:348	75.27
1060:349	68.18
1060:350	73.26
1060:351	75.78
1060:352	53.37
1060:354	75.51
1060:355	74.86
1060:356	76.61
1060:357	75.37
1060:358	67.76
1060:359	71.02
1060:360	67.78
1060:361	75.34
1060:362	73.8
1060:363	73.96
1060:365	69.51
1060:366	59.48
1060:367	66.17
1060:368	64.59
1060:369	72.94
1060:370	61.97
1060:371	69.2
1060:372	70.98
1060:373	74.23
1060:374	68.46
1060:375	75.53
1060:376	72.33
1060:377	68.51
1060:378	73.54
1060:379	72.28
1060:380	73.35
1060:381	71.22
1060:382	65.37
1060:383	69.19
1060:384	75.64
1060:385	68.01
1060:386	67.79
1060:387	76.16
1060:388	68.82
1060:389	67.94
1060:390	69.7
1060:391	59.66
1060:392	76.26
1060:393	71.42
1060:394	77.11
1060:395	73.32
1060:396	70.42
1060:397	72.51
1060:398	67.55
1060:399	76.61
1060:400	74.56
1060:401	76.35
1060:402	63.45
1060:403	76.63
1060:404	67.16
1060:405	73.5
1060:406	76.48
1060:407	60.53
1060:408	45.23
1060:409	63.15
1060:410	73.9
1060:411	67.49
1060:412	68.22
1060:413	70.22
1060:414	64.34
1060:416	66.62
1060:417	74.92
1060:418	70.11
1060:419	65
1060:420	69.56
1060:421	70.86
1060:422	65.97
1060:423	52.81
1060:424	49.56
1060:425	62.53
1060:426	76.54
1060:427	72.12
1060:428	70.85
1060:429	76.55
1060:430	60.05
1060:431	57.52
1060:432	71.11
1060:433	72.22
1060:434	59.62
1060:435	70.04
1060:436	35.1
1060:437	72.99
1060:438	77.19
1060:439	75.29
1060:440	74.1
1060:441	71.79
1060:442	70.11
1060:443	75.63
1060:444	56.82
1060:445	73.56
1060:445	74.91
1060:446	71.36
1060:446(extrapeakwereitshouldnotbe)	92.59
1060:447	64.92
1060:447	67.51
1060:448	69.86
1060:449	62.72
1060:450	77.4
1060:451	66.67
1060:452	66.26
1060:453	74.12
1060:454	67.93
1060:455	68.41
1060:456	71.89
1060:457	73.09
1060:458	70.04
1060:459	66.82
1060:460	68.49
1060:461	63.28
1060:462	73.52
1060:463	74.52
1060:464	70.18
1060:465	78.73
1060:466	71.7
1060:467	59.09
1060:468	69.47
1060:469	71.24
1060:470	1.83
1060:471	72.9
1060:472	75.86
1060:473	77.9
1060:474	72.06
1060:475	62.78
1060:476	72.16
1060:477	75.88
1060:478	60.41
1060:479	72.54
1060:480	70.7
1060:481	76.69
1060:482	69.49
1060:483	69.4
1060:484	73.66
1060:485	67.8
1060:486	69.74
1060:487	68.46
1060:488	71.81
1060:489	72.33
1060:490	68.1
1060:491	71.63
1060:492	74.07
1060:493	71.34
1060:494	75.46
1060:495	73.7
1060:496	77.19
1060:497	78
1060:498	74.7
1060:499	74.3
1060:500	70.81
1060:501	70
1060:502	74.96
1060:503	72.8
1060:504	78.25
1060:505	62.09
1060:506	66.94
1060:507	68.07
1060:508	74.44
1060:509	76.36
1060:510	72.98
1060:511	66.29
1060:512	66.18
1060:513	72.99
1060:514	65.55
1060:515	65.06
1060:516	62.36
1060:517	76.9
1060:518	79.16
1060:519	72.8
1060:520	70.01
1060:521	63.16
1060:522	66.27
1060:523	78.46
1060:524	75.03
1060:d1	76.34
1060:d2	79.28
1060:d3	74.54
1060:d4	71.82
1060:d5	74.87
1060:litter122878deadpup	73.4
1060:litter547166d1	73.94
1060:litter547166d2	70.42
1060:litter547166d3	76.62
1060:litter547166d4	79.56
1060:litter547166d5	78.23
1060:litter547166d6	67.75
1060:litter547166d7	79.21
1060:litter547166d8	73.81
1069:172	72.58
1069:174	69.92
1069:178	68.13
1069:179	75.18
1069:180	70.95
1069:185	77.64
1069:190	75.44
1069:193	65.01
1069:194	78.43
1069:195	67.51
1069:196	67.14
1069:197	73.57
1069:197Tail	72.69
1069:198	72.6
1069:199	75.32
1069:200	75.1
1069:201	60.99
1069:202	60.46
1069:203	72.38
1069:204	66.71
1069:205	79.56
1069:206	77.11
1069:207	76.2
1069:208	76.3
1069:209	70.98
1069:210	74.5
1069:211	77.37
1069:212	70.39
1069:213	76.63
1069:214	77.52
1069:215	76.61
1069:216	67.49
1069:217	64.86
1069:218	71.97
1069:219	58.9
1069:220	69.48
1069:221	50.84
1069:222	52.9
1069:223	55.65
1069:224	70.68
1069:225	79.11
1069:226	76.31
1069:227	67.23
1069:228	76.76
1069:229	64.94
1069:230	72.08
1069:231	64.65
1069:232	75.66
1069:233	60.13
1069:234	62.56
1069:235	69.25
1069:236	49.55
1069:237	56.62
1069:238	58.73
1069:239	58.56
1069:240	42.13
1069:241	66.46
1069:242	71.39
1069:243	61.18
1069:244	71.77
1069:245	67.24
1069:246	73.12
1069:247	69.74
1069:248	67.1
1069:249	59.86
1069:250	72.73
1069:251	72.08
1069:252	62.36
1069:253	67.02
1069:254	73.38
1069:255	70.84
1069:256	77.05
1069:257	62.16
1069:258	58.21
1069:259	71.41
1069:260	57.32
1069:261	50.22
1069:262	72.17
1069:263	77.02
1069:264	63.01
1069:265	71.77
1069:266	59.64
1069:267	61.95
1069:268	68.41
1069:269	66.05
1069:270	68.54
1069:271	67.01
1069:272	78.15
1069:273	77.72
1069:274	70.5
1069:275	70.8
1069:276	73.53
1069:277	71.85
1069:278	74.55
1069:279	75.04
1069:280	76.45
1069:281	71.48
1069:282	72.62
1069:283	77.01
1069:284	64.16
1069:285	73.52
1069:286	75.29
1069:287	76.86
1069:288	74.14
1069:289	76.73
1069:290	72.92
1069:291	63.44
1069:292	76.77
1069:293	75.86
1069:294	73.63
1069:295	72.64
1069:296	66.29
1069:297	71.01
1069:298	68.49
1069:299	56.19
1069:300	49.58
1069:301	65.53
1069:302	67.79
1069:303	72.27
1069:304	45.47
1069:305	73
1069:306	77.25
1069:307	69.27
1069:308	67.37
1069:309	74.75
1069:310	58.43
1069:311	64.35
1069:312	70.07
1069:313	71.94
1069:314	65.92
1069:315	62.73
1069:316	61.17
1069:317	64.91
1069:318	71.84
1069:319	63.97
1069:320	73.88
1069:321	71.98
1069:322	74
1069:323	74.89
1069:324	63.99
1069:325	74.65
1069:326	72.28
1069:327	66.15
1069:328	79.23
1069:329	75.27
1069:330	72.52
1069:331	68.14
1069:332	60.81
1069:333	67.99
1069:334	62.48
1069:335	70.7
1069:336	61.99
1069:337	69.29
1069:338	73.17
1069:339	75.51
1069:340	72.9
1069:341	64.24
1069:342	76.55
1069:343	75.99
1069:344	69.4
1069:345	71.77
1069:346	66.88
1069:347	72.44
1069:348	62.05
1069:349	73.04
1069:350	75.26
1069:351	77.12
1069:352	75.36
1069:353	70.49
1069:354	70.01
1069:355	68.19
1069:356	79.49
1069:357	59.37
1069:358	78.05
1069:359	68.78
1069:360	71.24
1069:361	70.99
1069:362	75.56
1069:363	69.49
1069:364	69.63
1069:365	66.76
1069:366	75.71
1069:367	69.11
1069:368	60.69
1069:369	77.22
1069:370	74.95
1069:371	72.71
1069:372	63.43
1069:373	62.48
1069:374	70.78
1069:375	73.13
1069:376	61.62
1069:377	73.12
1069:378	75.33
1069:379	74.04
1069:380	67.35
1069:381	73.03
1069:382	67.95
1069:383	71.37
1069:384	71.04
1069:385	54.93
1069:386	45.9
1069:387	72.89
1069:388	69.24
1069:389	64.56
1069:390	73.58
1069:391	58.3
1069:392	64.53
1069:393	59.01
1069:394	53.49
1069:401	66.27
1069:402	74.36
1069:403	75.48
1069:404	73.15
1069:405	76.46
1069:406	59.16
1069:407	75.25
1069:408	74.68
1069:409	71.92
1069:410	76.18
1069:411	74.59
1069:412	78.28
1069:413	78.01
1069:414	68.09
1069:415	64.5
1069:416	72.07
1069:417	72.22
1069:418	68.55
1069:419	71.04
1069:41Tail	78.42
1069:420	66.41
1069:421	77.3
1069:422	69.65
1069:423	71.82
1069:424	75.9
1069:425	76.78
1069:426	75.62
1069:427	69.77
1069:428	69.7
1069:429	71.43
1069:430	69.13
1069:431	53.47
1069:432	71.98
1069:433	75.8
1069:434	68.83
1069:435	77.48
1069:436	67.86
1069:437	72.88
1069:438	74.07
1069:439	75.9
1069:440	77.33
1069:441	68.12
1069:442	62.94
1069:443	69.6
1069:444	74.03
1069:445	64.69
1069:446	73.33
1069:447	76.28
1069:448	72.74
1069:449	69.83
1069:450	64.2
1069:451	62.3
1069:452	64.65
1069:453	70.2
1069:454	51.58
1069:455	76.48
1069:455Repeat	76.18
1069:456	63.63
1069:457	71.45
1069:458	62.85
1069:459	73.4
1069:460	78.77
1069:461	72.88
1069:462	67.79
1069:463	69.52
1069:464	68.03
1069:465	74.3
1069:466	75.9
1069:467	70.99
1069:468	72.47
1069:469	74.13
1069:470	75.69
1069:471	72.87
1069:472	76.76
1069:473	72.66
1069:474	79.64
1069:475	74.61
1069:476	72.98
1069:477	73.16
1069:478	68.53
1069:479	64.3
1069:480	74.38
1069:481	80.45
1069:482	80.03
1069:483	78.57
1069:484	78.39
1069:485	74.55
1069:486	79.03
1069:487	74.25
1069:488	73.11
1069:489	74.38
1069:490	76.93
1069:491	77.61
1069:492	68.06
1069:493	72.38
1069:494	79.08
1069:495	73.52
1069:496	75.7
1069:497	67.17
1069:498	52.73
1069:499	74.16
1069:500	65.76
1069:501	77.06
1069:502	70.19
1069:503	66.68
1069:504	59.63
1069:505	67.98
1069:506	50.9
1069:507	70.88
1069:508	50.22
1069:509	59.73
1069:510	72.34
1069:511	69.92
1069:512	63.41
1069:513	63.49
1069:514	64.4
1069:515	59.93
1069:516	67.34
1069:517	59.32
1069:518	71.53
1069:519	63.63
1069:520	62.36
1069:521	67.62
1069:522	61.57
1069:523	61.45
1069:524	66.33
1069:525	66.68
1069:526	70.78
1069:527	67.71
1069:528	49.23
1069:529	64.1
1069:530	74.21
1069:531	60.18
1069:532	73.81
1069:533	70.56
1069:534	70.05
1069:535	70.52
1069:536	68.76
1069:537	64.47
1069:538	73.86
1069:539	61.42
1069:540	57.63
1069:541	60.23
1069:542	65.73
1069:543	76.59
1069:544	48
1069:545	70.23
1069:546	74.19
1069:547	57.61
1069:d1	71.02
